# Supplementary material for: ZapE/Afg1 interacts with Oxa1 and its depletion causes a multifaceted phenotype
Source: PLoS One. 2020 Jun 24;15(6):e0234918. doi: 10.1371/journal.pone.0234918 (PMC7314023; doi:10.1371/journal.pone.0234918)
Supplement: S1 Table — Column E shows the probability that a given protein has the mitochondrial import signal detected with the Mitofates online prediction tool. Columns F and G display whether a given protein was previously experimentally localized in the mitochondrion (TrypTag) or was present in the Tom40-based depletome. Columns J to Q show enrichment of a given protein in the bait protein datasets compare to IscU_leader_BioID2 negative control dataset. +, statistical significance (Two-sample test) of enrichment in the previous column. Columns R to AF display a Log2-transformed intensities for a given protein in a specific dataset. Lower case letters a, b, and c represent each replicate. Three proteins highlighted in blue were not present in the Tom40-based depletome, nor were they experimentally localized. (XLSX) [file pone.0234918.s005.xlsx]

## Sheet: S1 Mito proteome
GI	Molecular	Tritryp name	Sequence	Mitofates	Tryptag	Depletom	Unique	Sequence	Enrichment of protein in given sample compare to IscU Leader only control								Log2 of measured intensities
	weight			prediction	dataset	dataset	peptides	coverage	ZapE1	T-test	ZapE2	T-test	LigKB	T-test	IscU FL	T-test	ZapE1_a	ZapE1_b	ZapE1_c	ZapE2_a	ZapE2_b	ZapE2_c	LigKB_a	LigKB_b	LigKB_c	IscuL_a	IscuL_b	IscuL_c	IscUFL_a	IscUFL_b	IscUFL_c
Tb927.11.1850	57.107	hypothetical protein, conserved	MGAARSKPAREAPVRYVAKQLPRVDSTPVERQFQKPEFTAKGINKRLDDVNTEPLMYVETSKDASSTELTDHTAPRWYLNTYMEMVDNQRTDQVIITGNLPLSWERDKFEPYALVRGRIDDEDLKWVLAPEQRSKGVDALVEFTKLEKSTLQDVLDTVELPRTQYRNYKGKLHKSIDDANTHLAARKQQIEKARETEILRKIGYSEEEIMKEEQYLTNRTRGVKTLDELGASLRERKRKERAATVNEMEDLLEERRVQQLEAGEAVFTDEELVERPEELCLKPKPYGTRKQVYRHIYAADIGKDGVNQVKFQWWLDRTRRIKRAVDTIHGVPVYNERLSANEEQTRKQMREAAEFNFSLSRAQGAKGFTDPRGHYEQFTSVLRDNKGLNDDSRVEVHED…	0.066	present	present	31	58.4	74.7	+	263.9	+	4		92.9	+	26.5285	25.7074	26.1899	28.4989	27.8641	28.0107	22.2353	21.9631	21.7223	20.205	19.9671	17.593	27.0907	26.3148	26.5051
Tb927.10.7610	165.1	NADH-ubiquinone oxidoreductase complex I subunit, putative	MRRLQIRASLPFSSGELLISTTDNSWPSFTIRVQRRDTAGLSREQRRSQPNADPTTGHQISVVEPPDLTHHIQFGLNNLEYVTLPDVSEADRTRTDMEKERDMQKRFGEGGPGERTNKSSQQVRRDMLQGQQDVDGLPWEVRWRKTVIPTPEEMVQDVRDRFDLYIQDPIDREQEWYLHWKDRSFKIQKDRMIWPQGYTDYLDHYDAHGRRRVLPSDQRWSDTSWKHLADTKYKDRMWLIEGEERNAVHQSLKAEHELLGEEEQRQLEMADVYNGIVSGVVDLDPEQTYQALSGTADPLEVARTKMKLQAYGARQALECAKGIDSPRLDPISGLPKADMAPLPTGVTVEQGVAIAAHANIKNEMLEQTADIARQAGQDPVPALMKAHYKASKQYDDRPA…	0.050	-	present	47	42.5	77.2	+	89.2	+	3.7		206.5	+	26.3178	25.8605	25.8302	26.2239	26.0691	26.0518	22.2587	21.4	21.4741	20.4342	18.9515	19.5906	27.3396	27.2809	26.6425
Tb927.9.10050	46.936	60Kd inner membrane protein, putative	MRKLVRSSTVQRAMPVFCTPILTSRCTVSSNERVTYFDYLDRIWNCHWFGVSDVGIAPSQEPAFITNMFVSFQEGLNLGAPEAILLLGVLCRVATLGFSLYGERASERMRKAICKLKTPHEAYQRVYHSEGATSLDIQLAATALKGERRRVFAEEKTSNAQCLSSILGSPIVLFGMFQAKSLCENPYLEFGTSPFLWCTSLTMPDPYGILPLAFCGLTLANFELSISKELKTGWMSNVVWGARLGCLCVLPVALQFRSGVCLYFLGMGLVGLLQPILLRSNKFRSFFNFPTEGKADTNKFSYTDDGFYTRMSVQFPYVSHLFDSVEEENISRPPQPPVAPVWFGGAQSAMGYGKKRISSPASVASEKRVSFGKGLNFAAPGWKAHRAEFREEDLIPDNS…	0.644	present	present	10	25.2	120.9	+	101	+	3		53.4	+	25.7005	24.8397	25.6938	25.434	25.4115	25.4541	20.6755	20.1909	20.3825	19.8205	18.7756	18.6204	24.5133	24.8604	23.575
Tb927.10.14860	83.434	NADH-ubiquinone oxidoreductase B14 subunit	MLRRACLAGRVSAIATPGFATCKILSSVSSSGNDKKNTKAGLLSGSGSEGHHTGPIPGATGKDNRQGIYSTRGSPSYFEKRYPRKEGELVSKQVVDPNEPRDRSDNLKAPEFDTSLGKFEQAPYFTGGPGAMRYNNYVREPVDKEGVDYRDVVPLPPFEDHHPDFSYASATGKREGDITLLANTVVNWEIKAAMMSLYRSCLKGLPMVKHYYWLLTPLPEMKSKIRERFLQNQHTKDPDAIRHLLHNGWMEYQEVILFRRTRASVAKFFEWESQDELVRGYTREEGKMQEERAFWNGEEQRREGPYDGHWSWLGKESEKEFAKIAGRIPISWSTSKGYFEKGQADGTNYWEKNLDYEGWYIKNVDPDRQNARREMQGWIESGYNQPKHYASKNRRGYRR…	0.672	present	present	33	53.6	92.1	+	119.6	+	26.3	+	183	+	26.1887	25.7497	26.2852	26.7077	25.8733	26.5665	24.4079	24.3789	23.9944	21.7024	19.4095	19.6642	27.1796	27.1399	27.2954
Tb927.5.1520	52.53	ATP-dependent protease ATPase subunit HslU1	MMRRVTSSLPSALKLGRSLGPNVRFSGGAAAVEASPAIPPNSSSGKTLVRNMKPRELMQELDNYIIGQTEAKKAVAVALRNRWRRHQVDAAIREEISPKNILMIGPTGVGKTEIARRLAKLVDAPFIKVEATKFTEVGFHGRDVESIIEDLYKASLTQTKQNIMRRHEETARQKAENRILKALAGVSDGFREHLRSGALDDIEVIVELQEKKEKPKNSGTNEGVFISLEIPSSIGGQRPQTVKKVMKIKDAIPAVLQEELDKIVDTEDVSAEALRACEEDGIVVIDEIDKIVTASGGYKGHQASAEGVQQDLLPLVEGTTVSTKGNVQIKTDKILFICSGAFHSVKPSDMLAELQGRLPIRVELKPLTKEDFHRIITEPRYNLIKQHVMMMKTEGVDLV…	0.982	-	present	14	37.5	20.2	+	49.3	+	12.3	+	102.4	+	24.8929	24.2895	24.5157	25.9898	25.3988	25.8012	23.7929	23.8478	23.3969	19.3678	20.8746	20.1776	26.9562	26.8554	26.2246
Tb927.1.740	48.865	phosphatidylinositol-4-phosphate 5-kinase related	MFVRRLVRLCVSRLPNGVVLQGKLNPRRPDLLLEGSVKMPDGRAYSGVFDEEYGFPLKGSRLEDDGDLYCGEFNTKWQRHGEGEAWLADGTHYKGRFCEDDLVEGTVCIPNGTTETVFVGTLENESFVRGKLTQHDFTYEGEFHNNKPHGRGRLSFTTGAEQEGTFFAGKLHGTNCKMKLDGGFVYVGEFVDGCIRRGQLFAPTYIYDGEFNEHGRAHGEGTQTYLANEPRLLFTGIWDSGALVRGTCSDEYGNPVDWQDNHELQTKVFSEEGGASAVAMNCYSAAKLKDADRLHRDMNTSYAKDAERVSRNSGHYPSKMDLGYEGGIRQEQDAFERASRKCVEDTRRAREAMETKGEDINRLCDNVIGEASIEVNPNMAKMHFIKQEGAQQLAAEHVD…	0.843	present	present	21	67.1	49.8	+	44.5	+	12.8		138.8	+	26.1327	25.6315	26.0076	26.197	25.7899	25.8457	24.0414	24.0547	22.9822	NaN	21.5438	19.1938	27.486	27.415	28.278
Tb927.10.9820	76.732	mitochondrial intermediate peptidase	MLRRVTPFTLCASGFTACRWAGRVRHGATICSAVSDATAGKQKSACVTDVEEIPTLSFLSSKSILSETVDRTIEVCDALLNEIPKAKSIKEKHDLIDSTSNVLCLLLDPCEFVRQVHPDAEYKQHASYAFQKGYEYMSKVNSRRDLYDVVLQLDSTEGHKELSSEEIKNVAQLRRDMESNGIHLPDKLREKVTEMNIEKEELAMRFLTEQGSKNPFATLRYLLQCRYELSQLLGFESFAEQQLRGTMLENQQRVWHFLCGIAHKYRREAEKEMDIIRSNVGEVRNRQNITDDVRARVAHSLRRDAEPETAAEYFSVANCIRGIQCLCLEVFGVRLEEVQFDKDEIFNNDAKKYHVYDENKAFLGVIVLDLYASEMKYCQAGHLTLQLGCIPHQEALAKV…	0.886	-	present	28	49	37.6	+	38.2	+	4		81.7	+	25.9764	25.8415	26.4321	26.2935	25.9992	25.6416	22.7427	22.3902	23.0736	21.7708	20.3925	20.744	27.0753	27.0968	27.8193
Tb927.11.9750	72.849	Protein of unknown function (DUF498/DUF598), putative	MRCSLVQRGGGYSNIDWKTRARRTVQRFVRRYVPDPRDDPLTEVPMNEETYKKTYLQQEGGVRVGIRPGQLVEDYMAERDKKWLEGQRLTTGRLVEEQKLPTTSDGQLFYGTGTRETYMDVGTANKHVKPPKPSDYESDEELILMRRQLQVENEAEYRKFVAETKRAEIKMEETRKRRRPHPTDPTYDPFKITPGYRPQDSAALAQWLKRQRESGKTASGLSLQTREGQERFYNEEKMATQFHANPFSARIEEPRGLSRMRITAYTPDSIFVNDKEVIGSCIVTDKSYYHWNVSSFEEVNERTLALLLHLYPVPDVIFLGTGRNLHFIDEELRIAFQKRGSIIHCLTTPQACGHFGVQLSVSRRAALAVINPIPTNGYGTECFGDFIENDMFSLSDTQL…	0.817	present	-	20	41	11.7	+	32.2	+	2.1		7.7	+	25.301	24.5523	25.1381	26.824	26.4899	26.5942	22.6406	20.9474	22.8778	21.3548	22.0557	21.5874	25.0587	24.5401	23.4857
Tb927.4.3070	51.431	hypothetical protein, conserved	MLRHTCRRLLLNVSGESPSFRAKPIRNLQMDVQMSPYKEQFKDYWSTPVPWADREYGEKPKLGAPVPTRRAATAVVIGMNRHADMAKVERGEDNDYKVLMMYREGKSRFVRDQFILPSMPVSLEDSSEDWEKILRRRGVKTQWTDLHHRLCAMRALFAQMNILLIPKEGGGLAEVEGPPGPKKWHLLVHSNPKAMKNLVDVLELPMETCLSQLLPFRSITTPTTETFRFCNLNYLVPFEKVPDVRFTISTLGEKLVWVSPMEAMARFNAGIMNMPTPSLILLSELNNECPTFADVMKRKPHDSYRDVLPELFRHNQTKVATILLPGDLQHTSTTEEDKAQQYVRRFVYEKDYPFGVRAVFEERPATVEESAGPLEQEMPKLLEEANEMDMVYAEVPYPK…	0.924	present	present	19	62.1	12	+	27.6	+	1.2		18.8	+	24.7791	24.3986	24.9353	25.9973	25.9741	25.958	21.1951	21.7128	21.4342	NaN	20.8829	21.496	25.2264	25.4218	25.8866
Tb927.11.15040	64.159	Chaperonin HSP60, mitochondrial	MLRRSFACCMQYGSTPKDIRYGIEARKLLLLGVENLVKAVGVTLGPKGRNVVLEMPYASPKITKDGVTVAKHIEFENSFENLGANLVRQVAGLTNDTAGDGTTTATILSGAIFREGFRSVSTGTNPMDLKRGIDLACREVLASLAEQAKPVTSKSEVTQIAMISANMDVEIGALIGDAMQQVGKDGVITTQEGRSLNTELELVEGMSFERGFTSPYFVTNTKSQKCELENALVFVANRKLSSVAHILPALNHAIQKKRPLLVISEDLEGEAMHTFLYNKIQGRITGCSVKAPGFGDMRINQLQDIAVFTGAQMISEDLGLSLDQSDFSERLLGSCKKATISRDECILMEGGGSAIAVEERVQMIRDMIAAEDHEYNRERLVERLAKLSGGVAVIKVGGA…	0.608	present	present	40	72.9	13	+	23.1	+	4.8	+	47.3	+	27.722	27.3608	27.6705	28.6801	28.1029	28.4947	26.234	26.46	25.9497	24.645	23.966	23.6724	29.5205	29.53	30.1757
Tb927.3.1730	25.482	hypothetical protein, conserved	MLRSLFGRPSLAVLNNYGHMARPASPLLCSQRGVFADRVRAGMILKVDKRYYRVLANTRSQKGQNAASFNIKLTEVGTGRKKEVTAGHGHDFAEARAERVRLLFSGFDDDDMACFVYPEHSSDAGKEVNIPGDSLPELQQKFLCCGMPVDVLHIMPDDDESPNEKDIWSEVVMPSNYTYTVEKLTLKGMYKMAAFVECDGIIGVNDSVQVNDKVKVVIKPDGTAAFGGRAT	0.789	present	present	6	34.6	16.2	+	16.2	+	7	+	58.3	+	23.4773	23.5392	23.4279	23.8595	23.0783	23.4715	22.2657	23.2843	22.0831	NaN	19.6125	19.2976	25.0702	25.3212	26.1613
Tb927.9.13580	48.929	hypothetical protein, conserved	MTKHGGSGGGEFGTPTKLGVQYSSEEERSIYQRVASLNGYTFEVPPVNRFHSKAAESKFVQLTGSLHPRFEAERFDNLRERLQVADKKGKDSSLQAIAVLYAEFLGNSFMKANNLDYAELERCFYPSYLPSYTSALRAVGLRKPLFWKQGMFVRLEDISRLPLSNCNANKETALTFEEWYCLFWNYYSPFSTLAYLMMVTAQSTLLNRELIDSTAEYIAYRHGLIEDPKARKAPILFLGSRTGKFGAMLNKTGKIPVPIIHVHEKPNMNPYLLVIPQHKQEEFKPHPIIKMKDQVALEKYEPSIVLFSDMIMNMDITAIIRRTGSVRECIYFGTPDSYIEGNPWDTWGCFKYRPRDADIVPPYIRDNWAKMYLPHLSRWMIYKTDSEMQMGNGAVVTWM…	0.000	present	present	14	38.2	10.8	+	15.3	+	1.1		11.3	+	25.2321	24.8033	25.3806	25.761	25.5754	25.7321	22.9068	21.7347	21.9057	21.4733	21.9461	21.7993	25.2992	25.1191	25.8393
Tb927.7.1320	10.67	10 kDa heat shock protein, putative	MLRVSIPALKTLQPLGSRVLVRRTLAAKQTKAGVLIPEQVAGKVNEGTVVAVAAATKDWTPSVKVNDTVLLPEFGGSSIKLEGEELFLYNEDSLLGVIQN	0.947	present	-	9	77	9	+	9.3	+	2.3		20.5	+	31.5565	30.7813	31.1285	31.7185	30.8427	31.1697	29.1483	29.7977	28.4362	28.1904	27.4457	27.9584	32.3174	32.1504	33.2546
Tb927.1.2990	115.95	kinetoplast ribosomal PPR-repeat containing protein 2	MLTPTRRLPKALSPYAQALRHVALRGATAFGPGAKEMELDMLRKGTLPADYRPPVQGRWDDTIERWAYAWQFPAEEEQDDITKSVERNASGMQALLEIGNKLLRSPPSPEPLSGKASKLYPPVGDMSSGNTALLPPNPTYDVLEQDVSELMAEDAVVVASQPRLRAEELSAKYNVPMAYIDDSSEASNASKSLALVMEDVGLEFTEDGLTVVISALSRQGYGTIGRAIFDFASTMGLGPSAEMYKALMKYASRRGDVNESMALIEEMKGNGITPRIGNWHELMYTFYKAKDYPAVSQIVDNMKMYANIEPNEVTFVLQLKALAKDNSQLNSLPEAIQLFDQMENVYGFIASRPHYDAMMFHLSQSPRPEMRLRCEELAHKMELMGIVWNANTYLNLIRS…	0.996	present	present	34	41.5	8.7	+	10.6	+	5.9	+	30.2	+	25.0721	24.6468	24.9128	25.392	24.9178	25.2022	24.4939	24.3592	23.8403	21.7935	21.7015	21.9568	26.7086	26.6349	26.7832
Tb927.7.4440	31.573	NAD dependent epimerase/dehydratase family, putative	MKSGKLLIFGGTGFVGSVVVRKALQRGWRVICATRGGVPIHGSPLYNDFTSLQQKHGDTLSQGVAHDTCHVPQPLEFVSLDATSRLQVFQFMDDHPDASAIISCIGLLTRDHEMARRVCGDANVNIAAALYERRAVARRMVLISAEPVGTRAGFFLNSRWALKGYFMGKRVAERAVLENLGDDGAVLRPGFIYGTRHVPLGEGCVPVPLWPIGKPLEAVLRPLHLHGLLVPPISVDVVAEAAVRLAEAPGPSTVLDYYGMQQVCGLPQDGHHVLGGDKTNKEECGDNNQSNK	0.509	present	present	2	17.1	9.9	+	8.3	+	1.4		11.3	+	24.7928	24.264	25.3121	24.5259	24.931	24.5406	22.1715	21.6755	NaN	22.0015	21.1498	21.49	24.8671	24.9836	25.4142
Tb927.6.3740	71.474	heat shock 70 kDa protein, mitochondrial precursor, putative	MLARRVCAPMCLASAPFARWQSSKVTGDVIGIDLGTTYSCVAVMEGDRPRVLENTEGFRTTPSVVAFKGQEKLVGLAAKRQAITNPQSTFFAVKRLIGRRFDDEHIQHDIKNVPYKIIRSNNGDAWVQDGNGKQYSPSQVGAFVLEKMKETAENFLGRKVSNAVVTCPAYFNDAQRQATKDAGTIAGLNVIRVVNEPTAAALAYGLDKTKDSLIAVYDLGGGTFDISVLEIAGGVFEVKATNGDTHLGGEDFDLCLSDHILEEFRKTSGIDLSKERMALQRIREAAEKAKCELSTTMETEVNLPFITANQDGAQHVQMMVSRSKFESLADKLVQRSLGPCKQCIKDAAVDLKEISEVVLVGGMTRMPKVVEAVKQFFGREPFRGVNPDEAVALGAATLG…	0.529	-	present	49	71.5	2.5	+	8	+	1.2		4.4	+	29.1132	28.7653	28.8539	30.7878	30.2092	30.5545	27.8542	27.7551	27.7334	27.6767	27.5472	26.9718	29.8813	29.6998	29.6847
Tb927.7.5160	31.943	deoxyuridine triphosphatase, putative	MKNARRVSLSPLILRSLAELQDGLNTVVDKNWRQLRRPGDWSLAITMEAAELLDSYPWKWWKNVKAQPDLQNVKIELTDILHFSLSGAMQVSDENSGAVHKAEAGSNGESGKHWCYFDQPRALPAAGGAEYVACVETPGSSLSAPVSADECDLADFMFFPLSDTNNALASFQNIIRLASLQRFQLVTSAVIAAADDIGFNLVAYYVAKHTLNGIRQMKGYKDGTYVKVQKGVEDNELLHGCISPFSLDDVTNEGNYKTKWDDIMHRVYDAFGTPKEERLNIGHWLKS	0.358	-	present	5	24	7.8	+	7.7	+	1.7		19.2	+	22.5376	22.4793	22.6602	22.5257	22.7117	22.3809	NaN	20.9525	19.795	NaN	19.4488	19.7108	23.7497	24.0861	23.8417
Tb927.8.6960	45.402	NADH-ubiquinone oxidoreductase complex I subunit, putative	MYAVKPWGKVLLVGSGVGAYAMGIGMRWRESNVQLVEKRRDPSHELSNRRRCVITSQTLKLLRDLGCTNAKVERILQKAKGWRFVRPDLETIREGSIFPGCADGESVYHCAEGALQRTLRTEYLRFGGDISWETEAFDAFETGDGSGAWSLQKMYGLETEAEAIITTAKGTSLASLVIADDPDRLAVLFDEETGVSPGGRQTTERIFGAADVVIVVGSGLVIHMWHADNVITWRLIRKARREIQDLHSIALHPAIQEVLGSSTSKSSRVLIVPATTPAIKDSARDVKVSVLGDGLLPVDPFEWRGDRARCGVEEASALCRAFYGKKYHRGNVPRLLREVEQDALAKRAAILARDLRDAEHFLAVLPIIDGEDHAHTESTFSQLPK	0.063	present	-	8	25.9	7.2	+	8.8	+	1.4		7.4	+	23.9192	23.553	24.0032	24.2572	24.059	24.2111	21.7596	21.4105	21.5884	21.6014	20.9833	21.067	23.757	23.9453	24.2343
Tb927.11.12230	54.897	ATP-dependent protease ATPase subunit HslU2	MIRFSWVRLCSSAMAAAAASPDVQAITRAQAMQLDDLSPRKIASILDSYIVGQAEGKRAVAISLRNRWRRRQIEDEGLRRDILPKNILLVGPTGVGKTEISRRMAKLTEAPFVKVEATKYTEVGFKGKDVESIIEDLYSNAKTKAKRRLEIEREKEAHELALEIVFNGWHSCRSASGSFGSSTRNSGSGDSSAEEDKNSSSRDNVTFEEFKEKYKTQFKDDMVVIDVTQQPKGNTKPNASINSVEMLSVGILLGLGSESRGVKTRVTKRVEEALPLATQEALSRLVDETQISALARTLAEQDGVVFIDEIDKVVTEPASANADVSSTGVQQDLLPLIEGSNVTLKDGSQISTDNILFICSGAFHTVKTSDMIAELQGRLPVRVEMHALKEEDIRRILCE…	0.500	present	present	7	13.1	2.8	+	6.8	+	1.3		16.7	+	23.1976	22.4373	22.2883	24.3884	23.5834	23.7201	22.3797	21.083	21.3736	20.6364	NaN	21.2518	25.343	24.5085	25.0095
Tb927.4.2720	83.637	ATP dependent DEAD-box helicase	MQRNVIQSNSGRGLRSILDQYEDFKLIMQLRKNGRGNYYRYQQKLWPSAEALERDMTERLYSSTERTPLALLPQPKRAPSPRTCVLEGCGAAALLEGAENAVQISEDLNDNQKEVNEPLDLTDSTETMFAELYGTDQSINNKIITDNDLQGTVLEAAQQRARTLIFNDLRVNELATSPAVASTNSRRTTTILSAKDKGSMAWEALGLCPTLSKQVIAKYSAAPTRLQCRLLPALLHEDHNDVLFNGVTGSGKTSALLLALLQAVRNESAGLNVFVASNAITAMRARDQLQALCGELGGAMVDRPRDDFTWLFMGIFSGEYEAYYRTLRRSLNSDHGPVRIFITTADTFCQLLFEKKMEFEAFGYLRRVYVDDVGVQLPMVPPHAPVHEMRERLRNPLPC…	0.032	present	present	13	23.8	4.5	+	6.8	+	2.4	+	12.6	+	22.9793	22.9384	23.2956	24.1517	23.3594	23.5769	22.3285	22.0267	22.0989	20.7309	21.012	20.8211	24.4794	24.5524	24.3972
Tb927.7.4620	32.677	hypothetical protein, conserved	MRYRLRLDAFAPAGSLPCCRILTQVRNLNMNRSVQTRWESDNQVASQKRTDYDFDKEQWSKQMRFASMDCVMDPDITPIKYTSVTGLKKVLRRFMTMRKLIDRRPDFKTDDLKKLFIQLKTISHSRSLEDLKVLQRLTTHGEASRISKEIKTRMNDEFAKKSWKSLKMQEVSNTYQIELDSFQLVNCYMGQMSKEDWLQITYKCEFRERKGDNEEWQSVCEYPVFEVRLGDGVQSPNTHHFIIVGIMRKDGTRYGKDAQDAASLRKQFDRSRKWF	0.641	present	present	6	31.6	5.6	+	8.1	+	0.9		7.2	+	24.2505	23.7127	23.1449	24.2416	24.4617	24.0195	21.5463	21.0838	20.9557	21.2223	20.9001	22.286	23.7797	24.2246	24.0635
Tb927.9.8410	49.366	chaperone protein DnaJ, putative	MRQRSPLFQQYVRRAIPSTFSLVPSRHFTAPGVRPNTVCASGSIICTAVVSAGLGVSRRFSATNAKKDLYSVLGVARNATQEEIKSAYKKKAKQLHPDVNPSPRAAEDFADVKQAFDVLSDPQKRSMYDMTGNSGAADKFGAGPGFNPFAQAGGENPFGAGANPFAGAAGGQGFSFNDFEEIFQKMSGAGKDKTRKPQGPEPGADIHFKLRLSFLEAVNGCSKEISFNTFRRCGSCTGSGFQDSGSKAKCVHCGGRGKKVMSTGFFHMQQDCTHCGGTGETGRSSCTHCSGKGIVKDRSVQTLPVPKGVDNKERLKVSGKGEAGVRNGPPGNLYVEISVDEHPVFHREGCDIHVITPITLATAVLGGAVRVPTLTGEVETKVPVGTQQGDKLVLRGRGV…	0.958	-	-	26	59.8	1.8	+	7.2	+	1.2		2.4	+	26.3809	25.8928	26.144	28.4255	27.7466	28.1499	25.8751	25.3499	25.5382	25.4913	25.2506	25.3049	26.7423	26.4424	26.5647
Tb927.11.7218	104.09	mitochondrial edited mRNA stability factor 1 subunit	MTSSVTGPPSSFAAAAKVLFDSAKKVGAVKPLGTTSKLYAHQLKKIQSQSRKKGGSLGNVSYNVAEFLEAHRASQVKSSQGPIFHTRCVPLIDIPLKKTKQTGSGMQKTSSNEAPLLNLHKRQPHLAATPDMSKEAVPVGGVAGVGPQVPKLAPPKLDSVLLPKDGEAKRQPWVHHTDTHAADRTSATGGVFLAPERILHGVAPRATVVEEKPLFESPCVTEAKPLSFLDLKARQPMKEVVEVVDRPIKPSVTVPISSGGSSAASTRGGENARTETISVDVWELQRERELEQLRKDQEKAEKERLEARREEEHKTLGDEWVLSRTLATSRPLCVGAVNGALEKLYFSSDWETCFQLFKELVCAPTPPVPSVSKQAVCLMERHLRRVPGARRNELKVALS…	0.000	present	-	17	25.7	6.5	+	6.8	+	1.8		16.8	+	22.8725	22.6157	23.0605	22.9728	22.5187	22.945	21.6759	21.025	21.002	NaN	19.9313	20.4334	24.6414	24.2495	23.8466
Tb927.11.1290	43.112	hypothetical protein, conserved	MKLSQRFLSNTLAEAGTLPSRGTSHSEAIRQLIMSTFPTATISFITTGSNGAHSANVTDTTASVTNAGTCAEEDEKLMEQLRMKDQESKQSVGCSESLGARRGPFTDCCSPQGVAEWQRLHQLFPAEAFVNAPQPCWTPHAVVYIGGFEAPDLRRTVAPRLFEKVPAFVTDSEREQTVGGRTAVGGRQKNPKYATKTLHTGLLMSEKGCALHEPDLLQLALPHVGPSAMIRTRTYLSFAGAEPNVTALNGAVDPMQRVALRPAFGYSAAALRNTLPFVVVGASLLLRRWNARWSSTTLSSAFWLSAVGHAVESGRMSEAGLLVQKGGVDANSVMRVLAMEASSIAKNCPEDCCVNYFLPSETFELERGFAELMNVGPRLPIDDLKVLPVYPLLVRQTR	0.426	present	present	14	49.2	4.7	+	6.2	+	2		6.1	+	24.2179	23.5744	23.951	24.9068	23.7337	24.3309	23.5672	22.6787	22.5599	22.416	21.7099	21.3247	24.9259	24.3155	24.1923
Tb927.10.6400	59.503	chaperonin HSP60, mitochondrial precursor	MFRCVVRFGAKDIRFGTEARQSMLKGVQRAVEAVATTLGPKGRNVIIEQSYGAPKITKDGVTVAKSIEFKDPFENMGAQLVRQVCNKTNDLAGDGTTTSAVLVASIFSEGIKSIATGTNPIDMKRGMDRAVEVILKNIESQSRTVTNTENVVQVATISANGDVELGKLIGEAMEKVGKDGVITTQDGKTLTTELEVVEGMSVDRGYISPYFVTDAKTQKAELEDAFVLVSAKKLNNIHTILPVLNHVVRSGRPLLIIADDVESEALTTMIFNKLQGKLKIACVKAPGFGDNKAAMLQDIAIFSGACVVGEEGSGVELDAEKFDASILGSVKKATITKDDTVLLNGGGDVAMMKERVDLLRGLIERETSDYNREKLQERLAKLSGGVAVIRVGGASEVEV…	0.996	present	-	26	58.4	5.5	+	4.9	+	1.6		6.4	+	27.5688	26.9044	27.1536	27.5164	26.9763	26.9797	25.3341	25.5193	25.2163	24.9478	24.701	24.4587	27.4929	27.3788	26.4749
Tb927.11.11390	30.964	2OG-Fe(II) oxygenase superfamily, putative	MQTSPVRLGALIRYVSFRHAPKFRQPRPEEVIGLPVKETPPHCVPAFVLPDFINEAEERALLALTEPWFSRLPCNEGHMDALIHHYKEFYRSYKGLMEGEGACGSCEDGCRHVRRALERCWSAASGYVPATPLDDRVHFLRLSECGFIRAHADDTRNSSGIIAGLCLGSARVMTLTHPDHAGQRVELMLAPRAFYVLMGAARYKWEHSVDWIRDDDEHIERVRGRVPPGERSLVFDGKETEFRRGERTAIIFRGVSPLELLKHKTLERKGHT	0.468	present	-	8	37.9	7.5	+	4.3	+	1.3		6	+	23.7647	23.1642	23.8063	23.1186	22.9551	22.7293	21.8294	20.698	21.2375	20.8786	20.857	20.0366	24.2544	23.4433	23.226
Tb927.2.4240	40.685	GTP binding protein, putative	MHTSSLQLRRRGAGIIGLPNVGKSTLFNALTCSQQAKTGNFPFCTIDANLARVPVADDRLRRLATFSGAHKIVDVEIDLADVAGLIEGASKGAGLGNKFLSDIRPCTILLHMVRCFESARDGFGTPTPLEDVCTIVNELVLADLEAMEKILSKQAKIRKVGDPSLVICQRVVSWLQEGKPAADMSLKTDEERQILQQYNLLSAKPMMFVLNTDESTIASGNRYTHMVESALGSERTCRVCASLEEQTSQLNSREERLLFLKEYGVDTPHGELLLRRAYKLLRLQSFFTIGPQMAHGWTTRVGATAKEASGEIHSDMEQHFHRAKIMAWDKFIEQPNLEAAELKMAYVDATYTMQDGDIMIVEHGASR	0.808	present	present	15	52.3	4.8	+	4.6	+	1.2		8.5	+	24.6726	23.3244	24.5054	24.444	24.4949	24.3127	22.8058	22.5559	22.4114	22.3594	22.2464	21.7053	25.4557	25.3283	24.8069
Tb927.10.4080	127.1	hypothetical protein, conserved	MRRFAPTVASALSGPPTGCLFAVTGNAVRRYQTEPLKKAAPAAPELQKAAPAAPELQKAAPAAPELQKAAPAAPELQKAAPAAPELQKAAPAAPELQKAAPAAPELQKAAPAAPELQKAAPAAPELQKAAPAAPELQKAAPAAPELQKAAPAAPELQKAAPAAPELQKAAPVNFMTSTRRSRGRFTGDDRASGLDEERGRLQRSGGAKEGRNSRREVGYSKKEKIRSRGDTYKGNRDMSLSNVVEDIQDIKIVFASHNPSPSKRQVPFAPKAAPRAPDPPKAPLAPPAAPSMPSDFVASSKPVSGSRNGTRTTIAPPTASGDPQDTVWAKSSALSLDEEIERARATRPLVRSPVIVGREIEGLSLNFEHCEKSEPIVELADKGGLKELSEKEATLIDNH…	0.096	present	present	47	59.1	3.8	+	4.7	+	1.1		6.1	+	28.2027	28.0468	28.5029	28.6848	28.4227	28.4778	26.4446	26.6327	26.3426	26.3835	26.0956	26.2584	28.8756	28.853	29.0712
Tb927.9.14200	44.532	methyltransferase domain containing protein, putative	MFRRFIPCMRSGAAGPLRAVVTTARRFQGTKSGGGSGREEASTEGVAPEVSPSSDKSSSITNVNMGVERREGFLEPSDDVVLEYARHALARDGRDKEPEALIWRWDTTYPPILSRGKQNFYDYTDDIPTHVKPFWHHEYYQQREYFRLQRAKLPLKERVKTWSAVVFCISLVGGVLTFFRIWVEQPKEVRQLREELLQQTYGRVLELAAGHGQNIGAYPYAVHEIVMCDANAQQLQAIRYRIPQTAYPKYDVRRVRSENLEMFADGEFDCVVDMFGLCSLHDPLKALRQMQRVVKSSGLILLLEHGKSPYLPINWFLDYFEERHSVNTHGCKWNSPIREYLKESRLEIKELRNMHYGTTYYVVAYPEVLEALSARGGSPDVQKPRE	0.997	present	present	11	44.3	6.9	+	4.9	+	1.1		5.1	+	25.3614	24.2439	24.8454	24.3516	24.0623	24.3586	22.6048	21.8529	22.1875	22.7394	22.0603	21.1555	24.6061	24.2632	24.4185
Tb927.10.5590	66.75	protein phosphatase 2C, putative	MSGQGNLLRMFPLQHKKMSQFSLRFLSVGVCEMMNCAEREYMSSFTVHNKFNRSAYAGINPLSSSSTIQSPLMADVVAAGLFDSYTGHSCSRFISKYLARALSMHSTLPEEIAWLRGELKDDPLVTVMTSSLSRSRAMHGTQIDKQGGNGDMHTIRPLFSEWDMQQYAMLADIAFLRACEDSKFESSLPATELANEGSRAVWFTATAAPFSLHEQRRCERSREEASHCGMAPPPLRSLDMPQVASESQRRASADGKVGKKSPKFAADEKEDFEREFCVDVLVSNVGDSRAFGIARNPLTWGQRSLLDSTRERVVPLSVDHKPLRTPEFQRIVSAGGEVRSEVGDMIDANPFYNVSRSFGHWSMKRNPKRAPSEQKITAVPTCSSWEMLPGDVLVLCNHA…	0.166	present	-	19	52.2	6.1	+	4.3	+	1.2		7.7	+	24.6998	24.5356	24.9249	24.7391	24.2097	23.8291	22.9636	22.2178	22.3703	22.5534	22.1004	21.5729	25.4156	25.0452	24.2508
Tb927.9.15270	65.905	NADH dehydrogenase (ubiquinone) 1 alpha subcomplex subunit, putative	MVRFQPWSMAVQTRFKWRHKETDRWRRLMDATCVPLDWIGQTRGPSFTQYSGHWTHLLTCAHVITPWDYPNFYPPKGPTRFVSRITLADTMTQVRLVSLQGNAVYKHFTSNQHVFVHSNPRLDLCVLHPEQNLRRSGEMKMLWMQNEGHVTRPRLELVKPLEVGDHVWVYGMTAHESLFDEEGGPEPLMIPTGIRARVHALTREHFFIDTKSIEGAERGCVGMGMCGSAVMRNGRCVGMLTATVHEESDCKELAGTAMCTYASDIFEFLLEVERQMKALPPSLNRQETMFQQRRRGEGSEEYEKQRETEGKEWDLDHTRLARHIPVPVSLWHMEEKWITEEDYMTNKVFGRGGPFNQETQENILGYDMNSSKSYGERPGDIASVSTATQDGKPTMQGER…	0.054	present	-	16	38.4	4.3	+	4.8	+	1.4		8.7	+	23.1599	23.5456	23.7313	23.6867	23.5275	23.898	21.8649	22.0152	21.8255	21.8581	21.4249	21.301	24.0329	25.0994	24.5497
Tb927.9.11880	51.045	Mitochondrial SSU ribosomal protein, putative	MMRSSSFCRRQIRPYYNLPSKSEHGRKMTGFLTPYRHWMWKQNELWRNVHEAQFEHLRRVYKRQWLESFRVNADEYIYKYNITKAAQLAQWECEMKEQEKKRIEARQMMDGRQALKKKHLDLLREFHERQFFFWYERASERLQNMNLINYVPHAQLREHIDKELDKYVAGKNEPYPLNFVGQMPFLEDGDGNIVEVPESLLSNHMAEHPDSTAKPHEPHTSSSISEAAAFEERMLRAMVSAKEEDLKEWLGDDSRALSETIDDISREEEEREADIRVARSMEETDAEREVSRRAYIERGKTGSRSIFRPPTVSEGAGGTPSAPAGDANTPMRRRKKGKLDRVHALQAHQDELLAKLSSQGLKEGVDASSVPERGKIVQSRGRIRDKAVIPTHEVLMQKP…	0.111	-	present	12	34.3	2.9	+	4.1	+	1.2		7.2	+	23.0476	22.5078	23.4775	23.7279	23.5561	23.51	23.0896	21.3831	21.8213	21.5107	21.6369	21.253	24.0771	24.3533	24.451
Tb927.10.770	69.121	RF-1 domain containing protein, putative	MHRQRRLVRGLLSNSSSQMLGCRPFFGMSGRGSGGAGGRGDSGKEGEVGGKGWSGLFSGAGGLPPGFDEQRLKAVQEIFNKQSPEKQAELMKKALEFQKVFGKVPGIGKMAQKNIEMLEKVVINNSSQQQQQTPPKANGIRSMSGAAERENKAKIKSSNESTAAGSARISGGAAGPTIDELKKINLGPEIEELFAELSSIRAKKNSYRSKFLAAETDLEKLRKEVEQLRETDASLRSKLRRVEQDVMLLNSENMELKEHEKEWRQVRHKNEKLTDAVQRLQHDNAAQDRQLSEALQVQLKEKDDMLRSLQRKLDRLRKRDPLLQFSLLCSDVARLCDTEQNAAKDAAEDAFNMLQGIHQQKQDAAWKSAMLQDGAAAKAFMAVVRRFYLSRVPHANYDA…	0.938	present	present	2	4.7	4	+	4.4	+	1.3		2.8	+	24.5592	24.0859	24.3263	24.6532	24.3815	24.4656	22.8622	21.9979	22.7069	22.9832	22.3438	22.0031	24.4246	23.8541	23.7688
Tb927.7.5110	62.367	hypothetical protein, conserved	MVVGGDRSSGEKGGAGDGHSDSDCSSPSSTSTSLSSKLPCAPAAQQSDEFTDVPTSRESTTGAISSSERSRRLALFGSRALAAGSKGHHIAGPSSSTTSPVTAVTSCSRADQRQGVSPYGARRGDISAFVRPSSEVSSQGKYLVVGDGMMAPFMALCLRVHGLECDLAHHISSNDADRGTVVLTPSLTQVMGDVLNVSVPSGSVVGRILTFDHVGNDMCDIDLNEFREKGESPTFFCCDRLKLERALLSLCEVGVHSCHVLPKPLIDRGGLEALDSGGVRVRFASGHHQDYLGLICTGRSQERVPELTITNEELQLRAENAEKFREAQAKAVRWLEMCVPPLPELGRFEKRFTPGSQEIVELLTPRDAKMTVRPTMMATKLFYNVTITIPDSTPDPRLK…	0.000	present	present	12	35.7	3.1	+	4.2	+	1.1		3.2	+	23.9261	23.957	24.4008	24.3993	24.3864	24.4154	22.4237	21.8983	22.6518	22.7296	22.3226	21.9984	23.9072	24.2645	23.9844
Tb927.11.6830	108.83	Domain of unknown function(DUF2779), putative	MFRKKAHSTLVSSVVDAVKKVNDADEPLRHVLRSYREASEPMSDLDECLEGRDGSDNKEKSSEGTTQRATSSAARSPAILTYKGFAASLTCPKKFHLLQNHTDLTSDISIADAVHLDDGAAFNELARRWDRLQFGSRAVVVQEQNFEDAVRRSEEILLKYFQTVYAQLGDQAPALTIHRPAFATPFGGQSRGSQEQQKVQQGGKKGAADIILRARPAVLRFRPKDNQWVILETASALDPAGNPVRLAQYLQRLHFTTVAFRYWITQPHIPIGIRKRFLDIDLDTVTEKNLKGHRLETAAEVAVPLDLKRSGLLHIRQFFPGPVTLMDCDPTRLVKYVQRLSLEDMIDADINNSQRSGSAFGTGEFPSSDEQDITKLQAEVEAMQERGHGRQQWAGSTSN…	0.047	present	present	43	55.9	3.7	+	4.4	+	8.3	+	5.5	+	25.9179	25.7134	25.8545	26.196	25.6492	26.0773	27.5638	26.9967	26.8075	23.9694	23.8782	23.9514	26.7358	26.4021	26.022
Tb927.10.10310	53.184	hypothetical protein, conserved	MLRSCRTRLRIAYVTDVEGDFSYFARYAERSRVVSWNQGVLSFRDATSHFVYGGDAFDRGDDISFAEALLAFHDAYPSRVHLMLGNRDINKMVFGSPMMKVLGNGPFPPRAAQAFLFPDVMAKMSDRVNPLPYEQFLHQTSASPVTGKTTLIQWALTHKMGGARTFEHRREELRRLRGQTLSDDEVAQSFLNSALPGGVYYEYLRRGRIALILDGVLFVHGAVVNENVGVLPNEESSLECVSTPTHNVMIQQGTADEWVDTLNRFKNRQFEQWSAGGEGAALRRYAFPFPCVPYSVVVNSLTSSGSPRYLGLGGVEFLNRSGIHAVCGGHQPTGDTPCIVQQPGLLSISADNSYCSGGGTRGSSVVEVLFEDDGVVAISGLREDGTPYDFTATGSVVGR…	0.118	present	-	11	29.9	3.1	+	3.3	+	1.4		6.9	+	23.3058	23.2119	23.0005	24.3611	23.2142	23.3135	22.5947	21.4172	22.0351	22.0477	21.1605	21.5966	24.5534	24.387	24.3851
Tb927.8.8180	103.45	RNA editing mediator complex protein 4	MYRLYRRTVGYQSLHQRLSACHVMCRHVSTDNSDGTTPPKPRRSGIRRVVPSDEEMAELHDLEQEVASTTSSRSKQSALSGVMVEPMRFSTSGGSGMEGDGDDLGELEAEGDEEGVGTNSLAEAENVYKRHNDGGALEKQGLAIPPSGKPTDPLLANRDDEGEGGAVPLSQAEEMTVSRSTLERQACVRSLSLEELVEAVTLYLRATKNPRLVSADEEHIFFPVLMERLNEFHVSQLLDVVECHWARSTLVRYGTTFKDMVRDRIALIATAAAKSASKRPAAAGKSGNDNRDGGAVEEEADDYDEQGDAVYVHEAEEKTSDLIILRAAEEMSPETVLRCIIVMGMSAGRRKRDLQFFQAMGMFLVHHINHYKDPHELVRVLTAFARAKIVPPKRFLALL…	0.459	present	-	20	29.1	4.2	+	3.5	+	1.4		5	+	24.5295	24.2874	24.5695	25.0805	24.2065	24.2957	24.0658	22.4056	22.9083	22.9136	22.4752	22.2382	25.2006	24.7898	24.7185
Tb927.3.3630	29.732	Elongation factor Ts, mitochondrial, putative	MLFRTIRHFDLRRPTLMELVRELRFRTEAPIADCCAALKEANENMDRALEVLRNKGLAKAVKKGSRVTEHGSVVACVGETFGAAIVTVCSETDFAARSLQFQRVCGTVMETLRTQIISTEGTALDDCAAVHRLLTDAAAEQIQATIAVLGENVTIKSIQPLRFAPHVAEHISIGAYTHGTLSVQNVGRVAGVVAVSRTDPSARVPEEKLVDVARHFVACSGAEGSYAHQNFFGTEETVGQWLKRHGLRFSSSLVVDFGKEPIIHTAPQPVAGTK	0.539	present	present	8	48.2	4.3	+	4.9	+	1.4		12.6	+	23.9952	24.2042	24.5679	24.3863	24.5644	23.5813	23.0686	22.6275	22.2411	22.0952	21.5579	22.9824	25.3313	25.7489	26.3671
Tb927.11.13600	41.774	DnaJ domain containing protein, putative	MRSWAAFRSVRSLQRRFMATQAPTEGEVRSAYATLGVATSSTFEDIRRRYVELAKKHHPDVSGEEGTGASSRMVNINNAYATLRRLHQLGGCGMHQKNNCASGGVRASSEHSYYAPHDEPYQPWHEEINPTFYEMMWEEMHRQAENEAFEQASPSRDSSWRHHHHHQQRTTEAGRGQKKAKHGEKQQHAKGGQTRKKTTTWPDADVQAMVNMYQDGKSFDFIANALGKQTTDVVAEFNRWSEDNKSLPRARQRFYGFNYYAESPEVDFMGIDDDDDFTDNDPYGYGGPGDEFSGGFVSPDNIVFDGGAIPFRGGHYMNTNRQRRGNNNHNDKKGRSSRERGNAGGRHESRRRQR	0.966	present	-	4	13.2	2.4	+	4.5	+	4	+	2.2	+	21.8849	21.7638	21.5739	22.9607	22.6642	21.7192	22.5612	22.2904	22.5062	20.4601	20.536	NaN	21.6224	21.7508	21.4891
Tb927.4.4910	45.333	3,2-trans-enoyl-CoA isomerase, mitochondrial precursor, putative	MRRNVLSSLNRSSSVLIVNIGTSGVVPAAAVASRLQTTFHGPPGNVPPNFRAPPLRGAAPTQHQMSPQQQQFYQQQHMQQQEFHQQQQHMQQQQFHQQQHMQQQQQPQMHSSAVGAEAEDDFEPPRKPSEPPRLLRLDTSDRGITTVALSRAPVNSLSLELFEEFNSWMLWLGSDESCKAIILTSSIPTVFSAGLDMSEMHNPEPERLRRFWKSFQETWLILNSFPKPIIGAISGNSPAGGCVLALGCDSRVMVRHPADKPDRPYRIGLNETKLGITTPPWVIPAYAYVLGSRRAERMLQLGETPTADEALRMGLVDLVVDGEHQLREAAVKEVERFLSVPQQSRWMSRDMLRREFLQFIGSEEDREYDTQFFVELMMNPEVQKSLEAFTARLKGKAVRK	0.589	-	present	5	21.8	5	+	3.7	+	1.6		8.3	+	23.4713	23.0171	23.0555	23.7568	22.6259	22.2677	22.6995	21.2235	21.3611	21.6232	20.5866	20.7208	24.2321	23.6388	23.7697
Tb927.11.16700	105.37	hypothetical protein, conserved	MLTRVIHDLYHLKKIHSVVLDEKLGHALKEKLTALELSVGPSPGPSALRRLLECLAYFQLEQSPVAAKAVALVRAELPRMTGGQLSRTIAACCMLGQNDISFSALPLLSEALPSMDSTGTVQLIDSLAAAGVRHEDTWSLLAEHCIRRMDGFTGQQLYRIIECFYERRVHYPDFYVVAERHICAQPSSYISMEHLSAVIECYRGLEMPVVSLLAASSARSAEGFESALAAMSPARARRDHRAEGGPSSLTAEAKGALNPSVVAAFVQSMLKAVQAADEVQLTDMLHKCEVKQVMHAEIMEAIALRLKGLHNAAPNVSRTTALMRLMMRFEKREWFAAAAAPLCELMDACVEDALTVYGHRLLNLADGALKLFPADKQPTHFYTVLVRDMKFGDVTASVD…	0.224	-	present	12	17.3	3.3	+	2.9	+	1.4		2.2	+	22.8034	23.438	23.3847	23.8146	23.2014	22.8064	23.0534	21.5202	22.1468	21.7064	21.6459	20.9634	22.7727	22.9545	22.3805
Tb927.3.4030	135.63	hypothetical protein, conserved	MTFSTLVRRRAFLPLITPHNICSWAFVGNRSYALLRTLSPHTCPAAVSCSTRSPSIRRSHLPLVTAPMTDCLLHGRRQLFTAGETVEEVGTDNGGCGLPEAEALLRERFGPQAKLVLRRCQRRHSRNSTKAAPHGEEEEEVVEDDEPVGGGASFDSEEQSKQEQQLCGVTEYRASATCRLLGFPLELAVASGGEAKEVLHAVLNDALESDVVFIHPQQRASASSHGCRGTGRNRGYQKRGSYRKGKEEPTLSPRQLELKAIIDELRELCVHFSRVLKFSIKSPRNSSGKQGQESEQGADLRWRCRAYERDEWGMTPSLSFSAEARGQSANDSLVRCLAMLRDRYRAELESPSVQLESVREVEVLVRPWEKIVESHCFEECTEGSLEKEKGDSQRHDQET…	0.125	present	-	23	30.5	2.7	+	3	+	1.5		4.2	+	24.1304	23.8536	24.0092	24.7265	24.1357	24.0448	23.6078	22.503	23.164	22.8095	22.5691	22.0752	24.9074	24.6535	24.1999
Tb927.7.5440	217.49	hypothetical protein, conserved	MEGRLLSSIFPYSVCFPNRLSYRRYLCGLRFIKFLTFFPGNTRANGYCDNLFLGFNLYCQRNVSGRAYNGRNIDIPSPPAPLTLNSLVSYVTELRLLHRSCGVSVSASRVRFQAREFLTRGIAKDLFCSDTDKGSTALCNGGMNEECATALLLTCGYFELSIFECGCGYECVELLSSLWSSRLVSSLSPPCSCAAAGDAGRLTLSVLGMLTSGGVRTSAENRDKLLQFLCKILLPVTLRLVQEESLFVTFTTDAERAMTNDGGAAFSTLISALTKAAVAGWICGDRSSGSGRVAFGVPSLPQAFSRKREVSGPLFHTLAQGDAIDCSRLASVMQMYAGCLVNDHLKGSASQVLRFFTLTQCVPQLVALADHYQEGDRRVSLVASLVRSVTAVLLASLDV…	0.404	present	present	2	1.8	6.5	+	3.3	+	2	+	3.4	+	22.5609	23.228	23.2413	22.5933	22.278	22.0195	21.6474	NaN	21.4531	20.6517	20.5381	20.433	22.714	22.3203	21.6585
Tb927.10.4880	25.965	hypothetical protein, conserved	MLRKSSVSFLAATRTALSGGNTGPTPYQDKPYPVQPHNLNEFQQPPDTWRKSPFMSKLMDQALPVYDDVVTGSGRLYWQEPAKVWHLFEADDTLILEEHDREEWNERPYVAVNHLYEPPIGSEERPIRVEAVGNPGDQQIVMCFGNCAPHVPQSTYYMMMKGYSKNKCPMCQQWFYIHNRPWLVMHPDWTDEPAADEGPAYTFAEIEAEFDRDFHEFAVYLNAE	0.539	present	present	2	11.6	1.8	+	2.9	+	1.2		3.4	+	24.275	24.0067	24.1039	25.0129	24.5424	24.7933	23.623	23.3261	23.4732	22.6101	23.2479	23.316	25.5879	25.0236	24.9369
Tb927.9.10500	59.455	HAD hydrolase, TIGR01456 family/HAD hydrolase, family IIA, putative	MFSASWGGIARPTALLRRRFIPPWERDGKAADDFFAGLMQSSNPVITKKKMQSRHEEMERQALTEELSPSDMLRIEELHLRNEAVLRERRDFVPYGAKPVIYFDNNKMAAIGDYASRLKTHAAPSSGGGYSDDVLDMLKADLHQKIPYKFESSVERRGNELRWPLHGTAGIVLDVDGVVYRMRKIIEGSDVAIRKLMELKIPLLFMTNGGGVSEEKKAEEYSRLLGCTIDASQVLLAHTPMKLLAQMYKGQKVLIVGSLESANVAKAYGFDGAISIQRFQAEHPELVPFRRWGSLEKVSDVNVPFPEIAAVFVLREPEDAFCDIQTIIDVLLSPRGKVGKYVSSTQSIPLYCASDDFLWAAEAELPRLGNGAFREMLHAVFYSLTGQNLHVTTYGKPRA…	0.365	present	present	10	27	2.6	+	3.7	+	1.1		4.6	+	23.0104	23.0312	22.875	23.8153	23.4852	22.4349	21.704	NaN	NaN	22.0087	21.0389	21.6132	23.811	24.0659	22.8311
Tb927.11.11380	61.504	SUMO-interacting motif-containing protein	MLRRGATLLTSAAAGGSSVGNPPAVAPGVVRSLYRMLLREVRKIDESPLSKTLFPLTVDLQHLTKSHGPLYFPNGQKYMDILREVFHDAATPQKVNLAFETLTRLRSHNERVTSRLSVFEKDRMHLINTMEASQPDKGLYRVERAPYNVNATSYRLPVGGGPSSLHSKLKIRQGYAVELEEGVALVAHPLSSTHMDRRVILIYEKGPHFTTGVVLDMLFTYPLSHGNPMFPEVFWGHKVYDGGVSQINFTMPPTAHISILHTLEPPTEPESPQYLAWLKWKDVKSKSRNTETTAEHPRLLCKPLIRGGVLDDGTVEPTLYLSKVEALPYLAQLVPGKPRSSARVYWGNMRWPTRQLEAEVANGHWIPVKLSPTFFGPFPLMAESGRADMFPTVAELKGM…	0.396	present	present	12	37.1	2.2	+	2.7	+	1.2		3.1	+	23.5409	23.0462	23.6063	24.2955	23.8648	23.814	22.9698	22.2831	22.7049	22.8522	22.4352	21.7895	24.5607	24.0136	24.0759
Tb927.8.1740	62.143	Mitochondrial import inner membrane translocase subunit TIM62	MRRGFFLRARPDFVAALLTQGRLVDVLLFQHFGAEPAITDTNDNNGIGPAATKKDGNTDGVKVNASDVEKSSGKAAELTTAKSPVTAPSQRSLLRERCDAVRTATKRSAHPVMWPVDVGTAATEWRAPPNSQDHVRVALGSDGSNEPGRKVVLHGSFIAIAAPGSIPKTMQLLASQECGKEDQVKGTASNREPLLLSLPMQQAGGHISVSPATGGLCTVTLSGAEAAIVSNSAAAVDAFTAEHNLLAAAASSGMIDRLLEICALHATHAVRHDALLIRNPFVQKALAAMACSRYGIDALTSFVVGCSADDPSQLAKDTNPVDSKENEVGDARHPPLAECVAVSTYAGQALATALQLTREVINGVLQLDPQGGVPHASKPDRLIDYAYAVRMVRDESQIL…	0.035	present	present	19	45.8	3.7	+	3.5	+	1.4		3.7	+	25.5443	25.097	25.3492	25.4925	25.179	25.2633	24.1954	23.3915	23.9178	24.4042	23.4715	23.2745	25.5	25.3475	25.304
Tb927.11.14380	72.496	kinetoplast polyadenylation/uridylation factor 2	MFACRRLLGLTAVGAPTHVRFNHSNNSTESTRDTDKTAASVGDPSKVVSSDSAQKLNLSLRLTDADFGAMVKATKAAMAKERLWRDLTVGSEVDISSESGPNVAIIPKHTVLPKPLGDRSSCFTTVAAEPQGARVDLSGDTRDNVLGNDNPMSSTVTSAVQDRTLTPGVRYGLMDTLRDCLISGDWPKSMRMFESAIQTACNNGKGAETSFTAMRSSDSVINNEMLEGLHRFNATTPVGSFAMNLERYRGILRWSGGHYYLLMKLLLSRHRIEEVERVWDVMKRIGYVEYRMNERTCNQLIALCRTDTKQDIVSPLLHPTKETHNREKEFRTSLVLELENWAEKKHVTLSGRNETTARVARVAHMLRSEGSKDGKDEAVGSIGHGLRVGDFSGLLRRCN…	0.790	present	present	7	13.7	2	+	2.5	+	1.9		3.4	+	21.4462	21.8342	21.6621	22.5406	21.9953	22.0283	21.594	NaN	NaN	20.8533	20.5438	NaN	22.9069	22.4573	22.0868
Tb927.1.3950	55.723	alanine aminotransferase	MKGNQEFFQKGGAHVSKGVHINPRVKKAQYAVRGLVPMRADEIREEIRSGTGKSKFSFNELVYCNIGNPQALEQKPLTFHRQVMSLIDAPFLLEDNAVVSRYPSDAVSRARLYLGHIGQRTGAYTDSAGYAFVRDIVAQYVNERDAYVKPLQEASSIVLTDGASTGVRIILQTLVGDEKDAVMIPIPQYPLYTAQIALLGGTPAMYYLRESEGWALNVGELEAVYKDCVANGNATPRVLVVINPGNPTGGVLERTVMEEVAKFCCDHGVVLMADEVYQENIYTATKRFESFRKIVLELPPPYNTDTVLVSLHSVSKGIIGECGRRGGYFTLTNAPPELVEQVMKLCSINLCSNVNGQLMTALMCSPPKPGDASFDHYTAEYSGIFESLKRRADLLAKEL…	0.033	present	present	20	55.8	2.7	+	2.7	+	1.2		5.9	+	25.8707	25.3859	25.6763	25.8942	25.5872	25.6375	24.7095	24.1668	24.4763	24.414	24.2238	24.1631	26.7869	26.6937	27.2604
Tb927.3.950	47.573	2OG-Fe(II) oxygenase superfamily, putative	MRRTFSLFTTLVRLGRGPENVTEEASNSLLEALQKHGYCYVQHPFIQWEILDQVHRDSRIFFERYLLDLPEEKQRTRKEKFSKKLIAPRKPIRAMTPYELESIKTSSGFRGYYRYIGAGGVDDAIECFSVGREVQSPVELREPYYRLSGWQRDEYLPLISRRNAWDSLLTHPKDGSGDPNGVHAFMADYREMILAYYDLCSEVALDVLRHISCGLGVRPSIPQGGPDPDSGYDLEYFTQFHNKLDFDLQAKYYPRFGQGARTRGGVEVKGVQSASNPKGVKVLRRKTARGQPLVNEDEENAVLRLDSHKDLSTVTLLAQDALGGLEVWDNESEQFNPVPVLNDALLVNAGLFLEKWTGGLLEATPHRVRNVRGGSSRCSVVFFCLPNHDARIEPLLQRD…	0.225	-	present	16	46	3	+	3	+	8.6	+	4.4	+	24.3947	23.394	23.6763	23.8608	23.2792	23.7018	25.5702	25.0959	25.2109	22.6037	22.1104	22.0456	24.4555	24.0859	24.257
Tb927.11.8870	60.659	DEAD-box ATP-dependent RNA helicase, mitochondrial	MRALRCVRRGVYRQSVRLCYFMSLECSLRPITGASARLLCRFTAPTWPRKNEVEEGDVGTTESTSQDVRSIFRSNIETHSEVSLESSASPALPPKTAALDVSVLDSKGNAVPVNPVKLFSDLDNLPDWLSKGLQSSGFSCTTPIQSYTIPVLDEGHDMIGLAPTGSGKTVAFAVPALKKFQWSPNGSPRIVVLAPTRELVQQTAKVFHQLSSGKVRVCEAYGGAPREAQARRLHNGCDVLVACPGRLKDFLQNGDVIFDEVSFLVFDEADRLLDMGFKVQLDDILGYFSSHRPAQTMMWSATWPPVVEQLAQEYLSQNRYVIRSGTAGTGLQVNENIKQHIFFADAPEERVKTLVSLIKEGKIDENTAKMMIFVERQTDTENAAYALARMLGIHSRCIG…	0.538	present	present	25	58.4	2.1	+	2.4	+	2	+	3.7	+	25.4011	25.5097	25.6147	25.8612	25.3978	25.6796	25.4144	25.4169	25.179	24.4725	24.4296	24.0907	26.3269	25.98	26.5171
Tb927.10.6850	36.918	Mitochondrial ribosomal protein S18, putative	MNRTGGSVYAHALSQFAVCRQPWNEYIGLLTKQDSTPYHTEPQEKPAYRGRKQGREGWLFGQQVQLHYHRFPDEQLITNLSRWRTGETVGDIAMQQFRNAQPFDIEDKDPQGVQRPSPEVYMKLNYKNPATISRFLTRTGHMYPADILPLNPEAVVKLRVAKAQAIRIGLYPRFGNPFWFRSQKFRPKAYQENYDPTTYSTKRTVEHFAYNWVQTDRIRRYFRELEAVHTSGSASARGSGGGTTAEHKQQDQFYSPENQPISLHRNNISYMEDVGRSVKNPTVPGLMSTKGMKKKFHNLYSSTSTKRMGFSNPTLGIKKV	0.061	-	present	9	37.5	1.6	+	2	+	1		3.7	+	22.37	22.1989	22.6504	22.6587	22.7388	23.3852	21.7574	21.4669	21.6569	21.2744	21.7225	21.8928	23.6644	23.0632	23.6286
Tb927.11.8980	90.801	Elongation factor G 2, mitochondrial, putative	MKGFRCAPNVRLVVAPSCSAIVSALRCLTQSPHLWCSRCSTGLKGDKSKFPDASTALIRNIGIVAHIDAGKTTTTERMLFYAGAVKRVGDVDSGTTTMDFMKEEMDRGITIQSAAVSFQWRGHSIHLIDTPGHVDFTVEVERAMRVVDGVVALFDASAGVQAQSYTVLRQSKKFGVPVIAFLNKMDKYNADFTKCVNSIRKKLEMEPLLLQLPLSREDGSFDGVVDVVELKSYRFSGDHGSNVIVGDLRAHRSEPPHVVEAARDARHALLSTLTSVDDSLADAVIAALDETGGDEQRAEDAIPCDVLRAAIRRQTLRQNNSPRPVIPVLCGASRRDQGVQPVLDAITYYLPSPQDRVLYGYTKDGELVQLPPATTAPYAPFFALAFKVIHTMGPKGQRQ…	0.857	present	-	4	8.4	2	+	2.3	+	1.3		2.3	+	20.4456	20.3915	20.3685	20.7687	20.3818	20.5756	19.8395	NaN	19.6531	19.4072	19.3624	19.1968	20.7041	20.5437	20.0643
Tb927.10.1730	39.265	Polyadenylation mediator complex protein PAMC3, putative	MWRCSTLLHKGSLTALLRDVIRCTQPCGIPLGDVEIKAKEHFLSLSNGEQEEFPLALKKALLEANDAHYIDGAKLYPCNWERVVQSIAVEMPCEGLTEKGLVDRILEFEPRFNMESASLGEPLSEWMARRFPHIILVSRSASTGVPVYRPVRGKLPEEVECIANALQLLGREKLPVYTDFALIAPLLPATVCPTRGNWVAFLERGSVQCHFDLDVDVHIRLSPNSIPSTVCVDGTTVELARVNEVLAANGLSDSTCSLKVFRRAEDPVWSQDDIVLPSFLEPEHAIGAAIASLGARSCMRIYILCGDSAVERYKTGLLDLLRSAETDVRIFTPCNAGFTDGAISSGVDRREKTVGKS	0.126	-	present	15	60.2	2.5	+	2.5	+	0.6		4.8	+	23.8776	23.3445	24.0545	23.9537	23.8835	23.3279	22.8323	21.6062	21.8838	22.7394	22.1139	22.554	24.8054	24.7577	24.9822
Tb927.10.7410	54.807	succinyl-CoA ligase [GDP-forming] beta-chain, putative	MFTRIGRVCLPTKAALTQCRYLNIHEYQSKALLKEGGCKTEFGVACSSIEEVEAALGKIKGDKKVVKSQILAGGRGMGTFVDGFKGGVHVCKDAAEALACARRMLNNTLVTKQTGPKGQKVSRLYVTEAISGIKRELYLALLLDRKTASPVFIGSAEGGMGIEELAQKQPDKIKKMRINVQEGINHDNCLTFAHELGFTGRAAENAAEQIKALYNVGKSKDCTMVEINPLVELENGDVMCIDAKLSFDDNAEFRQHDIFALADATQIDPKEVVAKKYDLNYIALDGNVGCLVNGAGLAMATMDLISHGGGKPANFLDVGGSATKEQIVAAFEIITGDEAVRSILVNIFGGIMRCDTIAEGIVAASRMLKSKGVREVPVVVRLSGSKEEEGKRILKESGL…	0.426	-	-	18	45.1	2	+	2.3	+	1.3		2.8	+	25.892	25.5443	25.5303	25.7979	25.8752	25.5131	24.6428	24.8958	25.0924	24.5662	24.6094	24.3438	26.0663	26.2404	25.5732
Tb927.7.5280	226.26	kinetoplast ribosomal PPR-repeat containing protein 19	MRPTSYLAHAAPSTTSSSAAAVATALGKTKTRLSPQQSSFTSLTPSHLRHGGPQAAEQLMRLGRVFVPVTYLPGSSGYQTAQTPGVSPTLRRSRRYEPYGSLLQMYMERGFTDLDALLFHPEAPSPMELLLSVLRHRTACLQLTQKALTATISRPRHTSSAGAASYTLQTVYHILKNHCPYLYDTASVRVLLCQALLCERLFSDAIELLQGMPDSWITPGLWQVVMEAAADGKVPHSPLLWKLLTLSPAKTPGEGRVVRTGQRVPEQLRRGMSARAAEVVSRSFVNRGESMDEAAKAHGVHQNSDTVTFSSFEVRPLSIVQITRGGNQLEWCHLSTSEVGYAEQHYRALRNLRGWGHGVLRLGRGDHLMEGVVYGLDAFLASRLMLRANVSFFGQASPL…	0.015	present	-	41	32.7	2.2	+	2.5	+	1.2		3.3	+	25.2853	24.9289	25.257	25.5533	25.2614	25.4656	24.6484	23.5068	24.4411	24.4222	24.0746	24.1402	26.2253	25.8417	25.6264
Tb927.9.14160	33.655	rieske iron-sulfur protein, mitochondrial precursor	MFRRSCISAFQPTAFLRVSLVFKQLEGSNPLTVKDRPVNSWSDEFLKPPVSKEMADKYGRYAKYSDPTLCSVDTSSEVVLNTYPEGSREGRIEATAGVALKDYDASMWDEEFFRKYILKPKLPNELEDRARVTDYALNSALLGFVILMVRYAVLPLWYVGQPAMSMVGQMNIEAEVGELEDRECKTVVWRGKPVFVYRRSERQMNDVLGTPLSALKHPETDEARFPDHREMAVVIAICTHLGCIPIPNEGLFGGFFCPCHGSHYDASGRIRQGPAPLNLEVPPYRWVDDKTIYLGKL	0.261	present	present	11	42.4	1.5	+	2.1	+	1.2		2.4	+	24.7024	24.8481	24.9203	25.276	25.3329	25.6145	24.5154	24.0444	24.6391	24.2727	24.4163	24.0508	25.2891	25.609	25.5166
Tb927.9.12730	48.601	chaperone protein DnaJ, putative	MLRFTSVSSIWRRLAAAPPTAATAAFANVSKRQSSSNKDYYKILGVSQSASQSDIKKAYRKRALETHPDQGGNKEDFAEVAEAYECLSNEEKRRIYDQYGSEAAANMNAGGGMGGFGGRSAEDIFAEFFKGGMGGFGGNRSAGPPQVPPLEVTLRMTLEEVYKGASKSPRVNRPVVCSDCRGFGTKSQKKKPKCSECDGSGHVVQHHRFGPGMVQQTVSQCPRCGGAGTVAKPDDKCPKCKGMGYRHLVQSVSIDIPAGVPPDVTLVVRGEGGTMPEAEPGDLHVHVEVEEHNVFKRRGNDLVVERDVTLSEALLEFDLSLKTLDGRSITVKSPKSSVLQPNSVLRVAGEGMPNSSGGNGDLYIVTKLKLPRTLTDQQKEAVKKAFGEPKKKDPDSGSD…	0.970	present	-	25	66.3	1.8	+	2.4	+	1.2		2.2	+	27.527	27.2832	27.5594	27.9771	27.6348	27.9583	27.1058	26.7681	26.987	26.7086	26.7132	26.6772	28.0753	27.6108	27.8336
Tb927.3.1790	37.566	pyruvate dehydrogenase E1 beta subunit, putative	MRRFATTFSASSAALGSRTVTSLTVRDALNSAIDEELSRDKTVFVLGEEVGQYQGAYKVTRGLVDKYGTSRVIDTPITEHGFAGMAVGAAMNGMRPVCEFMTMNFAMQAIDQIVNSAGKGLYMSAGQLKCPIVFRGPNGASAGVGAQHSQCFAAWYASIPGLKVFSPYSSEDARGMLKAAIRDDNPVVMLEHELMYGETFKVSDEAMGEDFVIPFGKAKIERPGKDITMIGFSRGVSLCLKAAEQLAKSGIEAEVINLRSLRPLDRATIIQSVKKTGRAMTVDESFPICNIGAEICAIVMESEAFDYLDAPMERVSCADCPTPYSKNLEVASQPQVSDVLDVARRILS	0.942	-	present	17	54.9	1.8	+	2.2	+	1		2.7	+	27.3603	27.0719	27.0282	27.4835	27.3568	27.222	26.253	26.0254	26.5244	26.5384	26.2521	25.9033	27.6701	28.2757	27.6712
Tb927.11.11680	41.143	2-oxoglutarate dehydrogenase E2 component, putative	MLRRLATHGLQATCLTSEKLAYRYCLSICVPTIAESISSGKVVGWTKKVGDAVAEDEIICQIESDKLNVDVRAPAAGVITKINFEEGTVVDVGAELSTMKEGEAPAAKAETADKPKQNAPAAAAPPKASPTEAAPKPAPAAAPVTSRGADPRVRSVRISSMRQRIADRLKASQNTCAMLTTFNEIDMTPLIELRNRYKDDFFKKNGVKLGFMSPFVKACAIALQDVPIVNASFGTDCIEYHDYVDISVAVSTPKGLVVPVLRDVQNSNFAQIEKQIADFGERARSNKLTMAEMTGGTFTISNGGVFGSWMGTPIVNPPQSAILGMHATKKKPWVVGNSVVPRDIMAVALTYDHRLIDGSDAVTFLVKVKNLIEDPARIVLDLA	0.804	-	present	17	48	1.8	+	1.9	+	1.2		4.2	+	27.5864	27.2816	27.1476	27.6957	27.3613	27.3076	27.2276	26.1617	26.6994	26.4232	26.4882	26.134	28.497	28.3393	28.7139
Tb927.11.13280	25.106	mitochondrial RNA binding protein 2	MLRRIISQQTTLIRKPLGAALFATSALRLEAASSSDADGKEVGSSGEGNRATGGKWRRPSLAQQRARRAQLPPAFDVVHWNDEDISRGHLLRVLHRDTFVVLDYHRQARMLTEEGNKAERVVSVMLPAVYTARFLAVLEGRSEKVEVHSRYTNATFTPNPAAPYTFTLKCTSTRPAQQKQQVAGEEGDETFEWTVEFDVAESLMLQRFLTQALHYNTGFARTSV	0.990	present	present	8	42.4	1.8	+	2.2	+	2.8	+	4.6	+	23.4251	22.8139	22.9515	23.4759	23.2003	23.0808	23.5788	23.4308	23.567	22.6459	22.0876	21.9549	24.2935	24.071	24.6034
Tb927.2.4000	97.393	hypothetical protein, conserved	MSQRVPRPLRLLNQSTLPVGPHGVVKSRTSPLVAAYKPCGLPYFAKSQLSGCNIPDNGSNGSVSDYGGSASRLFSASPQSLPPVSPADVSDSLLTRLTDLLSPGCGRPRIALPLIHPALTRYASADQLNSITAQRKGTTLVACCPQEFMFLRNCHRLNLVRYVYRVLCRLPPCVSVRVRQSIQQVEVLKEASGRVFKNPYVRQFAEERNSGEFGGNESGILLGGFLPPCAQPQPLLSGGFYSIQDASLLRHGTVTGYLSAVHMPSDMHCAIEQQERLKKLFLVPPTAQLSSGPIMTSQLQEERNCNVCRRMSLQGGDVLEAHPWLSDDCRLRVSLDVRATCPGRPVSQLGEDKGRTVSRLIGKPFRLDFRLVKLNETCELGLYEVSTNDMSDEEIKAVF…	0.842	-	present	10	19.3	2	+	1.7	+	1.1		2.3	+	22.9582	22.3781	22.7822	22.8537	22.4741	22.257	22.581	21.72	21.8588	21.7044	21.8257	21.749	22.9625	22.9208	22.4034
Tb927.1.1730	75.065	Polyadenylation mediator complex protein PAMC1, putative	MLRYTSCAANMLYARGALRVLAGEESLMSHKLLVITAPLLSARCVRMASTGAPGAAESLDNSNVGSGSNMQCREASIRRLAVVRPDLVGEWVPELNDSDVSSVLCTSTIDAWWRCNACGTNYRATVKDRATIEKGCPECASTRTLRQNHVSSDSCTGTAAVSERTNETAKGSLKETHPAIADRWDYERNGLLLPTDVDAASELNVWWKPAPGRPSRERSFRRPVFAFVETPYSEEEQLEAQTALELDVLQQVRQASKITTARENHALPAAARMLDDIVFRNNSSSSSEHTSATTNIAASSEPMITEGAQGNRCNLDGEDLYKAVELWERKHKTKAGLETRPMFYSTENCDGAAIARGQVLTAYHRFVSDRKPKVCTAHDGNENDQLPIPSAIEDPDWLQ…	0.789	-	present	14	39.5	2.1	+	1.8	+	1.1		2.5	+	24.2268	24.215	23.8836	24.0719	24.0389	23.9511	23.4758	22.7686	23.2713	23.682	23.1781	22.98	24.5094	24.2133	24.8598
Tb927.7.3280	86.942	translation initiation factor IF-2, putative	MQSGLCHCVRRVAALGSVANLHHFTNLPSGFSVWTSRRWQSQSSRGQPGLQWQEGVVDPRYSSSGNMRRFNPDTVAHYVKATIQNDRREMGLGEVYDWHEFAKDAVYIPTRSGPLWVGSDDPRCAKFMRRRSKMQKTPQQKARPKPGPDPAKALEDHPLREYFTTATNLRDPLSTANNLHRAGLIREYDIKYTAAKVRYVPRPPVVSIMGHVDHGKTTLLDYLRKTNVASQEAGGITQNVGAFQVKTLGDTLVTFIDTPGHAAFTTMREVGATANDLIVLVVSAVDGVQPQTKEVIELAHKSGIPFVVACTKIDRQPRVENVKQQLRDCNVELEEDGGDTQFVPVCARDGRGVPELLEAIALQAELCEISTPEPSRCEVTVIETNGVNTTTEVAGIVRC…	0.935	present	-	7	17.2	2	+	1.7	+	1.5		3.6	+	21.7826	21.7223	21.8429	21.512	21.4928	21.3932	21.3438	NaN	21.3423	NaN	20.7513	20.7569	22.6115	22.3172	22.68
Tb927.10.2350	27.335	pyruvate dehydrogenase complex E3 binding protein, putative	MRRSLAFLVNFSPIYMPALSPSMDSGIIVEWKKKVGDLVKENDVFCTIQTDKAVVDFTNTFDAGYLGKIFRQNGETVAVASTIAAMVEESQDVAKLADYTLKDVEPGNVDEEAVAAPVSTTTTTTKTPKPAGGKIRYGGSLDEAVAASGPGVMRIAARLDKAALEAITPTGRGGRFTKADFVGQPGFDYEKAAPAPKGSSSSFTNASRECCAENTNGAVGSSAVVKSFPVYNFKVSDTTLLQQLLNSMPTPKAKGAAVGK	0.000	present	present	11	61.5	NaN		NaN		NaN		NaN		23.2988	22.2453	23.046	24.0056	23.6475	23.6693	21.5065	20.6201	19.7835	NaN	NaN	NaN	25.7619	25.4578	26.2043
Tb927.9.1380	42.439	hypothetical protein, conserved	MLFRRLKRGDALRSYCCSLRLLNLASEARDTLTKQLGALKEECKGQGLDLADMNDASRTAMRSLQEGLKRANIDDESFKGKCTTLSASLKAYTSRLTNLQNEARSIQAEADALLRLIWGTEAATKPASFASPPCSTETPVMESEKDETRGEGSDFDVEPPKIVEVLSGGAPAVEKVEAERVMPTEDMASRNHETQGKCVEEIEVETIEVEVEPQESPADTMKITDITKELYEKGVNFSDCLDAQSLRQRYRDVLSGRIPPGIQAGSTSKKPLDLEMNKHQPRMPSNNSHTNQRQYQQQNNTTESGIAHDPYPNAYRKMVDPMKHVWELKNELAAEKGIDPSSVDLWSGKTKLEDHKMLYDYPSVQSYPIEVRQRGDIPR	0.966	present	present	15	53.8	NaN		NaN		NaN		NaN		24.278	23.5053	23.7716	25.0629	24.6978	24.8372	NaN	21.564	21.3379	NaN	NaN	NaN	26.2662	25.7124	26.4219
Tb927.10.4130	31.032	NADH-ubiquinone oxidoreductase B13 subunit	MRSSQFLLSGLRRTAILMTISDEYIPRAFPVKSTTGLAGIAVEPLWKPKLLAAASELQAFLTSSDIPPESTYYNIAMTLVKRVNHGIKECQDDWCTLEKRYFWGWPVEYILQVTWRELETAQKWNEWRFWELDPEQVKKVAREDQNIGREGLGYNSPWEQVVREDFDKRKKALTQEEMAELKRMDTERMARETAAYKERKDRIRDDLEKARGDMLKKFLNKRFAVDKDLQRMQPGKRYSGKTADDLIAELKSSVENNPQKSDLGK	0.042	present	present	3	15.5	NaN		NaN		NaN		NaN		22.5816	21.5717	21.5963	23.1897	22.1469	22.3607	21.0795	21.3769	NaN	NaN	NaN	NaN	23.9847	24.0542	24.1292
Tb927.9.3170	22.229	cytochrome oxidase subunit V	MKRFVTPFLATVPLSRNFFGKGWDNAALDTIFSCMLRKPEVNDRIRSQYASTMDPRDADVLRRLGEVAKENKTYIRVFLPPHLGDPHRLLKCYSLTAYPILDDKGGQLTVEMDGHHLEAFADPDDDYAKVVIPHIELVDFLAKSLLETMKWEATPRGAASLLESLYRGAEIPDHVFQTPAVIERPEIFKDGNKISN	0.182	-	present	3	17.9	NaN		NaN		NaN		NaN		22.3671	21.7599	21.8278	23.8418	23.1489	23.1021	21.7768	21.4872	21.2244	NaN	NaN	NaN	24.1683	24.2148	24.1741
Tb927.3.2300	22.084	DNL zinc finger, putative	MLHTVSELAMRRCLCLRGFRPQVAVSALGIDLRSCGVRFCASKPPGIHLTQRTSEGPVSDDPRRGAVRNNIEELVKNLSEEDQRLILSALQDPEAQPSSKMGGPGIGTKTGDMVAAFTCGQCEHRMVKRFSKHAYTKGIVIVQCPSCEVRHLLADNLGWFVDGAKNVEEMLREKGDSFIRVGNDYQVEPTSVGTERDGNNN	0.614	present	present	6	35.8	NaN		NaN		NaN		NaN		21.3511	21.0188	21.1836	21.3134	21.0851	21.0789	NaN	NaN	NaN	NaN	NaN	NaN	23.2561	22.6777	23.1182
Tb927.7.3100	69.706	hypothetical protein, conserved	MTGPTRALFLSSGINLGRLRLAEQFSSMNGWQSKEDPAFDAYVKERRRKENYEAFDQRVERGYAAAAKLHKAEIQNAVKRRLKSSGAKFTAETLREMSSAVTERLAWLRDVWAQIDSDYRSGDSARQETAAQEISAALRGEPNDHMRWVYETKRELRFAGPVGRRAIQEELQAAELPEVLDEEVNRYHDLKLNMMEIEREVKAKYGVAGQQHWAELQAAKDEEYIQKLDEAAEVYKQLLDQSARLDESRRSELQRSYVERVHQAQVRFKAAMELEGQREQLIEAHQAMKEERMRTEREKRRQLLREAAELRAQGKESADVLTALKERQLDANAKRQAEYELKECEDILKRKSEMLDMIAHFKHDVEEREGREMLQRQKSDEERQVNVFGFYEEVGVEDG…	0.176	present	-	7	14	NaN		NaN		NaN		NaN		21.7334	21.5521	22.0263	22.1199	22.066	22.3096	NaN	20.9013	NaN	NaN	NaN	NaN	23.5024	23.5444	23.1929
Tb927.10.8030	28.834	Mitochondrial ATP synthase subunit 5	MFRRLSSSARAVVAARFYTPPEGLKKLYASDFENSKYPLNIVPSDSVLFAKFLYKAAEEKGNFDNILSDFQKIAAAASKLPIFWERTAVVEKIPEFKQLSEPTFFTLVWMQNNGMLELIQEVAEVYETFVNAKQKKAVAKIFVAPGGEKNVEEARRVAEELHKGLKELADYTLVLKTVVDRTIVKGFAVELAGQYVNKAEGQQKQAGRADEVDYTNLPAPKPQKTVWDDNIETEVLRKYLDGLSQYDMEEAKYGV	0.997	present	present	7	31.8	NaN		NaN		NaN		NaN		23.2343	22.5009	23.0457	23.1881	22.8849	23.1357	NaN	21.6915	NaN	NaN	NaN	NaN	24.2365	24.7195	24.9977
Tb927.3.2840	28.675	inorganic pyrophosphatase, putative	MRPTSIMFKGMTGAGIMLPAWALQEVGAAGTRAWRMYFTSSEAGSVARRSAWHDLPLHPSPDASVITFVCEIPRRTRAKLELVKEEPHNPIAQDTLKKEGNALRFFKYGDVPFNYGFAPQTWEDPSVMDQLTTCGGDGDPIDIVELSSNPFAVGSVRAVRVLGLLGLIDEGETDWKVITEAIGPDATGTYGSLNNVPQELKATIVKWFREYKTADGKKPNEFVFGGELRNADDALRVIEGGSRQYTGLIAGTVRNPGYWLH	0.300	present	present	7	46.4	NaN		NaN		NaN		NaN		23.466	22.6633	23.7162	23.3354	22.4591	23.0697	21.1132	21.1908	20.5342	NaN	NaN	NaN	24.8401	25.0935	25.5045
Tb927.6.2510	16.92	Succinate dehydrogenase assembly factor 2, mitochondrial	MLRRLFTRMAPRAKNHEELMKMLREGSQVGKMAASEESGVTFRDIRTVPIGESNEAKRRRLLYQSTYRGMVEMDIILGAFARQNIETLSAPQLEEYDAVLRHFDNDLYKWLVMDVEAPAEVAQIPVFQSLHSFVRDEREKLLKCAS	0.992	present	present	7	58.2	NaN		NaN		NaN		NaN		24.2868	24.1307	24.3379	24.9501	24.9144	24.8218	22.2049	22.5503	NaN	NaN	NaN	NaN	25.6649	25.7645	26.8894
Tb927.7.4200	38.736	hypothetical protein, conserved	MWFTSLARSRCGGPTWRLFSATPIVSGCVGEFHSIALYAPVRNEFKTSPDCAASGFKAHSSSAGSSSSSSSSSRFTSAAEEEKMSTPSSGAKVRALQLHNLPRSWMYEEIVEFLHQVAEHAGIEQPSYHSTASCNSDGNEESDSAVPHVTSPFVARLHIPFGRRTGIVYGTPIILITSDSLADYLLRDLTFDPDDYRSRIYFTETKADRWYNGVGGLSAVSEEAAVVAEQQQALSTLELDRYLLAPDLLYDMAKMRQRRLVTRRSKLLLHTFADDESDMKDTHDVEGCDASAGGNAVFGERTEEQNEEEEEDRTRKGGGKAPTLKCAGEYKDLGRGSMHSVPLPAPYVRGRRGA	0.303	present	-	2	6.8	NaN		NaN		NaN		NaN		22.3206	21.182	22.051	22.3438	21.3874	21.9665	21.3532	21.6404	21.3046	NaN	NaN	NaN	23.48	23.4859	24.1117
Tb927.8.4250	47.403	NADH dehydrogenase (ubiquinone) 1 alpha subcomplex subunit, putative	MWFNHRIRQRGLTPVLVNTLQKRLTCSLTRICLCDCKDASGREGVSSSTSGSVPSRMTSQNPPPRPPPTTPAATPGGVQYNTRRESEAVAIEQRRQQQQRATDAQRRGEEPLPEQSESEMARWWPEENQNWSGRMFASPLDKNKKKFDGMFVPEMKEVHGPDKPLELSYAGDNFFLNPDFHMADEVFDETRRFVPPPSFDPAVDEIDDEGFVDGQVMFDIQKAVDEDRRRLEAFGNPLLVEDQVDYLLQPQREGQENIQQRQEFNGFVHWGLLHGAHMIIEENQDYKKAHEFVNRYMRDIDLFQKWLEHPKVRAHIQKKFGVDMHAKFDKLMALVMAMYARSKIQVYEDDPAGALKSLTACMSFINEGADLKKERHRKAIGAVLAARGMVYCKLKSYDR…	0.424	present	present	8	27.8	NaN		NaN		NaN		NaN		21.4303	NaN	21.3156	21.5722	20.9454	21.2602	NaN	NaN	NaN	NaN	NaN	NaN	22.9626	22.7615	22.5661
Tb927.11.16420	33.387	Methyltransferase TYW3, putative	MVMRAHLPLLSRASTLAFNQPAPNSTFFGQRRQKILEDLQENKNDKSLAGRVDPQVAPLVQFINEHFSCYVTSSSCSGRVSLFHKGQLSAGCPINPLAEAKVLKADANADMHNRKRGAFGQGALFQSHDPIPNVEEMVTQRLVPVLGSFEEWRSRQLQLEGGLKLMQEKKYFDSLLHETELLELKFEPMIVHVQCETLDDAARLLQCANESGQMESGILSCSRGANEQRKITCCITSSLRVALPLFAQGCWLLGHPKFDSAEWRSLLTNALVHMNVLFGVNEQRRGRFLEKLQKRLL	0.021	present	present	7	45.8	NaN		NaN		NaN		NaN		21.8139	22.4182	22.2102	21.6034	21.7847	21.6005	NaN	NaN	NaN	NaN	NaN	NaN	23.4454	23.6717	23.3764
Tb927.11.16220	22.002	Cytochrome b-c1 complex subunit, putative	MRRNPSLFRSKVEFISPKPEGPIASKEFKCISPALLYRQLLKLYIRKFDTDHKTIVAAWKQTKFEFWCHRNDSPEEAELQNIRGQQIYEGIRAGLIPVYSKGKSNEMFFKYDTDTLRASHNHIDPVSLEEFIRRYHDRIRPEDVEEVKATLKKLGRWNGPNELSDSDLHRVKHKVKRKTKCTDNDGA	0.048	present	present	6	33.7	NaN		NaN		NaN		NaN		21.4749	21.6235	21.3378	22.3047	21.7027	NaN	21.2715	NaN	21.3158	NaN	NaN	NaN	22.3601	22.6961	22.6208
Tb927.8.6390	30.092	lysophospholipase, putative	MFGTPVENLTANQIKEELRTLYGVSDFSGCIEQKDLQEKLEKTRETELITHGLKYGPLLQIGNRQSPSGIVTLTHGLGDSANGWESVAVELSRRLPHLLFLLPTASMQPVGINGGAVMNSWYDIRNVSSGNGVTEDAEAIIMSANYLKSLAYTASRRYQVPAGRVVYAGFSQGAVISLAAGLTARIAPAGVAALSGYFAAAEKILPQLCNKSLPVLLCHGTMDNIIPFSAAEKTKETLESLGVGPVTLYSYPMEHSSHPKEINDLEKFLQQVLPGPSSKS	0.004	-	present	5	31.4	NaN		NaN		NaN		NaN		21.8563	21.739	21.5489	21.8025	21.7507	NaN	NaN	NaN	NaN	NaN	NaN	NaN	22.6256	22.448	22.3724
Tb927.3.4950	55.375	hypothetical protein, conserved	MRRALYRGVTESGAEIRNFAVHAGCMRRWCSAASGSSRGDRPTDYDVPPPRPAFYVPPEERASDDASLQFLRKDSGVRSGLMKGCGDATGEVKLEPGQLFAPEPPVRPAESPSYINEKAARLSSTSVRAGASLLTGDIGAEVSRLAVVKNSTSTRNRSEKTDASPPLTYGGSKGSIFESRDVADGVPEGKKIRQHEGTVGRGEEGGETTGGNPTGDELPLLQQMQVDLRRLEYYQGTPQYPEMLKEFRAKYLSDGGSEGEGDGRLEDLRSYTQEELARGLESQPIDYLRASSKLKVELTSGPRAYDPVLVMQQMGVMRFQGYAFPPTTELGRLCDSDGKLPDSSEGAHRFAKYVAQTAPTAIKDQLKGNEDRHILYRTMGLDVVQRRQVKAMLSDFDHG…	0.090	present	-	26	62.5	NaN		NaN		NaN		NaN		29.0205	28.3773	28.6783	27.2606	26.9705	27.1666	22.2605	21.6743	22.1441	NaN	NaN	NaN	26.793	26.5976	26.6867
Tb927.10.2970	13.79	hypothetical protein, conserved	MLPLRVLPFIAAGGYASQLRFYSEGKPTEGHRKINLDDDERWIEAEFDEKLRSPEERYALERQRETMKGLIKKIRNEHKQHMHESVRERDAQIDNLKEQIQTMEKKLQQLTNEKQ	0.320	present	present	9	40	NaN		NaN		NaN		NaN		23.1406	21.8435	22.9481	23.4338	22.9359	23.2211	21.6563	20.8442	20.6975	NaN	NaN	NaN	24.7505	24.3663	25.7529
Tb927.10.9790	21.034	hypothetical protein, conserved	MRLISLATRTVFHRMKCFVTLHTVPLIEQHRLYCSTHVLQFDMKQYEMEKRRKREMERAGVSDDEDDAPWIAPEEQQRIDEEQQQRDKEEAERVREMLERREQEDIIKRKKFKEFRAKQLAMSKNRKEAAAAAKQQQRGGSRVVEELVDDTSNTTGAPPLSTAGSAENDATHGAPHESGVR	0.295	present	present	3	37	NaN		NaN		NaN		NaN		22.1849	21.4944	21.9405	22.5338	21.8692	22.1487	NaN	NaN	NaN	NaN	NaN	NaN	23.6313	22.7146	24.6241
Tb927.11.9280	74.089	hypothetical protein, conserved	MLSSALRFVKPVKRMTATAGRIVFSSITNTQKRVSTSSQATTKSTLVLSDEDRKLMPQGIAQPTIAEPGGVNAQQEPRNASDTMDASTAVGIGNLRRGNSGASTHAGGYAPWEIRALLVPLLPVGNTFVHISSVIHLLPSAARKEMEREGTPLQYIEKYLSDSVIVRGSLLSRITTGASSCDKGNGCNKASVAPPPPPISVGRASGPASQQQQQQQGLPPRGGAGAKTTLEVLDMLIEFIPTFFVQHQMVADQLPSEITKQFADSSFLYYLKRFRHYIDIRASHGNTEIRLRPDFSHPKRGAADSLYTTGLSSNDILSQLARGRRPPRHSEANLIQFIVPRMPIEYTPIATVLQDVSDIVSRHPSFDPRLGVTGLFEKYPEYFQITDSKLRVRPFRSAP…	0.985	present	present	13	30.6	NaN		NaN		NaN		NaN		22.8888	21.5065	22.5517	22.436	22.0627	22.4484	22.189	21.3234	20.9519	NaN	NaN	NaN	24.0837	24.0065	24.1555
Tb927.5.920	50.734	rhodanese-like domain containing protein, putative	MLRFLHRPLTALGTQNKSYRRFVSQRHGKGRLLEKEVEETRQAPDSVTSADLLREVKRTRDEVQLLATSAEGLAATRDGGGRESDWAEPSLKDLDRSIPQVDCSFIAELVRSRNRQLKDFLQRKAKLEEKVALLTRRQAGSVKESVGYPVLSAFRARMSDANATASSTEGDTAVAVAPEVLAELTDEERDLLLCSRPDYGDDFVLLDCRTVNEVTSWGIIEGAKVLPAHEMFEAFHLTPEEFEVEFGFTKPRPEQKIICYCQYGPRSLMAAQVLSWMGYTKVLHFRDGYYEWGKQYNLLLRRWMLHDKESGNEVRRQVAFQAGLELQREIAPEFNELPMQEAARYKIDTTRSRGTILVGEGLRDEAYNQVKALVDGMEPPLLPGVLDAEDQVTNSGGTV…	0.959	present	present	10	38.1	NaN		NaN		NaN		NaN		23.2441	22.7962	23.0312	23.8365	23.0818	23.2078	21.4345	NaN	20.9026	NaN	NaN	NaN	24.5977	23.8502	24.5235
Tb927.4.2790	62.809	kinetoplast ribosomal PPR-repeat containing protein 12	MIHRSLRSSYFSIHVTKPQRVLLMGYRQCASSAAAPLINAKGAGVSPQKDEVRSTCQELRRVMASLLEDRQCLYRDAVLSAALDPYRSKLQSLLEGNDSFGGSTETPKSLTLGKLLECRDGWAAQVGGDAISLVDFYNAFLLSALVNSHADVQLVLDCMQQHDHMDPTAETYVTIMHSFTAQRKGPNPVAGDTAFHYFGHALKTRGEGFITPELWSAVFVVCAVTGAAGKLLDQWWELLLKTCKEGSSPLPYGAVHAALTWCSSKGDVERVMRYFNTANSNSMVAFDQNDVPHVIGSGSLTTRSSDQVVQQCQLRLLVKLMVTAKAIELDGGLRALVVKDVRRLIDPEVLRAAPWGIINDLLSGLSLQSAMQLLKFRSAAALEKDGAVPFTLWASLLRR…	0.242	present	present	7	19.2	NaN		NaN		NaN		NaN		20.515	20.202	21.205	21.2758	20.6	20.7495	NaN	NaN	NaN	NaN	NaN	NaN	22.4904	21.4932	21.9437
Tb927.2.2470	81.293	Kinetoplastid RNA editing protein 1	MRRLTRRSGRLSGKGNGGSCLQMSPTHVGAVVTWALNRLMPLHTRTIPLRCSLPTPESGTTEPRELCFYETFELTEEDVHYLLLHEAHVKHGVLLNVPPQLAPNGTPPEVPEVIMPAAQLERMGGMKLAYEPTHLPPPLHTTGARQLVLDESFYTTPTKEKKATTTAVSHVSESTAASGGRGGASATAAGTALPPRLPPDPTMKFHCSACGKAFRLKFSADHHVKLNHGSDPKAAVVDGPGEGELLGGAVTITTAKVAKHSSSAASGTASRAGDSATLDVKQQPDPQKELSAPGISAVKIPYSKAVLSLPDDELVDELLIDVWDAVAAQRDDVPKSNSANIFLPFASVVTGTADRRKEMEAVARPTARATPEGAAPGIKRPGAMAGGAVAVGKGRSGGQ…	0.137	present	present	7	14.3	NaN		NaN		NaN		NaN		21.6213	21.3787	21.2427	21.7446	21.3747	21.7727	20.974	20.7124	NaN	NaN	NaN	NaN	23.2957	22.7373	21.9863
Tb927.9.2270	88.878	hypothetical protein, conserved	MLRRSFMRWISLAESRELFMDTGGRILQHPRATLAQTLQVLAEHHESGDATLTRAALQRLLDLDVTDDVTASIASFNATKSGIYTEQDGVSGGSGNGAPHLVLHLMQSHLDDATICEGCCRCVANMCQLASGASYCSSQGDESRGDADTSDSLVEQGAVELALGTLTKYRYLSPRGRAWAALAVLNLVCLSRDGARRAVLAGGESILSTTLLAIMEEVYGMNRYDAVKNGVTECLLSTEQRTTLDAALGAVARLLISSAGDNATGVSYRYEEADYMTVKAVVYYLFWLSRLILLGTRPDKIDLCNDNRYGEERNRESHDSSAICDTSAEQSGGCLHFPTASRSQRSAVLSYLPPLQKAWMSLKNLTTCGSNLPMVYEVLHQISKSDASAANGGKDCVRS…	0.445	-	-	9	15.6	NaN		NaN		NaN		NaN		22.1967	21.5072	22.0513	21.6202	21.5692	21.8377	20.6979	NaN	20.3563	NaN	NaN	NaN	23.4534	23.196	22.1093
Tb927.11.10170	24.353	Mitochondrial ribosomal protein L20	MLRRTVCVQHYRAKLELDRIRSMLRGRARLERKVGLKRLFFLMRTQTRYRVEQQAHWERAIVRKNVDSAAREHGTGWQHLRNELGRQNVMLLPRSQQLLAQYEPLAFRAVVELCASRIPPPPPPVVASVPEESYTLWPPASHDNSECASTDGSDAPHGQQQSLSHPAARVELRCGVERVLRRGPSGLGNNVNELIDAWKEFDVSPLRKGEVNK	0.954	present	present	5	26.8	NaN		NaN		NaN		NaN		22.8341	21.9626	22.6446	23.1966	22.2137	22.8906	22.0791	20.775	21.0776	NaN	NaN	NaN	23.7262	22.346	24.0966
Tb927.10.10780	23.275	hypothetical protein, conserved	MRNSLRLRLSSTSSSLLRSTFWLRQCGSGGCGFSGGPGGYPTDADALAKILTQAKKGSFNGSSSSPSDFFDGRFVGGSPTMDPAMLQDMHQKLNQSLTPEVRESMKAMMESIQRGDGMPQMGMMAFGVGENEKGKKVARGAKLMFDPSTGKLSKDFVEKQLEDDDPVLPKETVGDYNTEGAIEVEFEEDARKEASVRENIPEAEVIVEEVPREK	0.949	present	-	1	7	NaN		NaN		NaN		NaN		22.6941	21.6253	22.4263	23.2995	22.3547	22.5801	NaN	NaN	NaN	NaN	NaN	NaN	23.6695	23.5022	23.3477
Tb927.6.1890	68.047	hypothetical protein, conserved	MRRCLWSCSFLTCASRELQRRGAASRVPPPLPNVRGTPTRLGSATKLPPPPPLPGAVASTHAALPWKSPQEVLLTFIEYIPTFYVPVHCVAAILSEDSRKYFIGRGRFLSFIKRYRFFFDVRVIDGVRADVKLRDDLNHPRRGAADEKFVMTDVGDVINYVALPEYIVSLDSIEQSNGSVALKPAAAPPAVHVRLEERVPVLERLKALVPSEFTLIDQVEESVPEDVLFHPYFDCQGGLVAIASKFPEHFQVIEGMIRRRPPHLAPLALNDYTLDNSPIPDVAKMVQEQVCCSDIPQWVNITSLYEQLTRDQKKLIKREFKSFAGFLRAHGKSLSLSQDMLQVAKWIPHHKKDPTSLSSEGNGDDKKEVITEGSSDGAARGNGSDTSARAAPQTAMKVQ…	0.900	-	present	7	18.8	NaN		NaN		NaN		NaN		21.8	21.22	21.4352	21.8533	20.9705	21.2686	20.8683	NaN	NaN	NaN	NaN	NaN	22.5082	22.2211	23.4233
Tb927.6.2170	23.877	co-chaperone GrpE, putative	MRALTFRSSLCAGRTAVGAMCFGRLWASSTSATEGSEKQNVTEDSETVSVAPVSPEAYAKLEKELSDAKERIAELKKEVLYRAADAENARRIGSEDVTKAKAYGITSFGKDMLDVVDTLERGLEAITKLPQAEVEGHKTLSSIHTGIKLSLKLLLNNLAKHGIEKLDVAVGAKFDPNFHDALLKVPPTAEAPPGHISTVLKTGYKIQDRVLRASQVGVASDD	0.736	present	present	3	21.6	NaN		NaN		NaN		NaN		21.1957	NaN	21.3591	21.6709	NaN	NaN	NaN	NaN	NaN	NaN	NaN	NaN	22.0324	22.431	22.3258
Tb927.9.12750	38.624	hypothetical protein, conserved	MLRRTLRKRGGFFQNFKSDKNNFFTSLWNKPQTRDERVKSYVPEVIEESLQEQRAVLQENTARDVVVELGYKILREIENKRPTPSIAPHLDKILQEYGCKDLIAQRPLSYLLYPCSSMSGGHQPHELVSNFTENFRELVEEVERSGCSLRVGKRANISKTTRGKDTLENVSDDAATLQEASSDDKPSDTSKSGPVIMVAKEEHEPMDVTLFIRVVSAMALANVQNGDLSSAVRCVDVCLDYVVEPSRHGGLLGMKAGILVHQRKFEEAVQCANEAVQVSGNIQGYIHGAFALRMLNKLKEVVQLLEKGREDHPMNTQIVDLIEEARKDLEDKPVVEETKKITS	0.554	present	present	9	40.5	NaN		NaN		NaN		NaN		23.7048	22.7224	23.088	23.3882	23.3586	23.0257	22.1366	21.646	21.6346	NaN	NaN	NaN	24.4771	24.1322	23.7421
Tb927.5.2070	68.756	LSU ribosomal protein, mitochondrial, putative	MKSVFDIARSHVTFPVSRDGTALRRVLKDWLDYTECQSLQAKPAFPAELCITVHPSVKSMSRVYTQGDPKMSGEVCRRPGEAASLSYTKRVRLLLWSAVLPWEVQRGLSMSVLEPPGNGGSVLGEVGVRHGLGGSGGAVDGGSAVATKGWKEVEDSLGVVTDPTTGTAADFVSGPQCSTLGASIIPGMLFVMSPESAAQGLCFWSGAIRQPIDIAFIAPVEPPAADTPSFSELRQRRLQLSLEGYDISRFFPDGELESPTVTFAVQSHSYLDPFPDCEQRDQQVGCGSSRERNKGIEDSRRYTATPEGVGRGNENVRYVLETRRNLLRDSIRSALRECRCTHGGVVWASNTGCAADGNPTGTGECDVEVTISLTLSDELKEDLREKARLYTNYVVPLEG…	0.071	present	present	9	25.9	NaN		NaN		NaN		NaN		22.4462	22.204	22.022	22.2235	22.3029	21.5755	21.4163	21.1148	20.7984	NaN	NaN	NaN	23.6054	23.1414	22.8242
Tb927.11.3290	166.26	Tripartite attachment complex protein 166	MRRVHQIPCKKLFRQLGRRGILSTPPSPVESAEPTTIRSRGYGPSKHLLRGVDATRGVVVEAALSPADVEMQRRVLSMANPNVAIHAKLEGEPSPVHSGTNSLHGDDQRLADRAGVASSEQLASVATVILDEVKEQLQLNLSAADASQDSRAATVVNAVAECLRNEVDRLIHANHTQESSITRVLRENTDLICKRVADVICSEQLKTLSFKDVGQLPQVIKEVGTSLVRLESALKSALDSSFGKDKNLEEVLGDLREHIVSAIEQASHFQQERLLASVSDLLADCADAQDSKSRLAQAASLKVIEKNVRDAMSQMVEDTQHKVQSVLRDLRGSASTSDAAGSTTNVSSGNEVAFERILASYGERLEELRESTAAAVDLKELMMEIHSMHQTSAGDVSEV…	0.778	present	present	29	31.6	NaN		NaN		NaN		NaN		23.706	23.417	23.6901	24.1619	23.957	23.8444	NaN	NaN	NaN	NaN	NaN	NaN	24.426	24.4969	24.1409
Tb927.9.8680	30.64	cytochrome c oxidase assembly factor, putative	MRRVSGNVLCGSASHWRAELMPTVLCAPHRLGSGARTSVDDEKEIEKDREALRKYSVFAGMTVLCAATLWYGSEKAKKRYFGSQGSARVSVETRGRPALGGPFVLVNTDGEPVSQAEFLGSWAFFYFGFTHCPEICPVELNRMSKVIDAVRAKRPNQKIVPLFVSCDPRRDSLEAIAEYLSVFHESFVGLVGTPKQVSDACKSYRIYYSLPSEEAAEQNDYLIDHSIAIFLFDPKGRFVDFFGSRYDENEITERVLGYMDQLERDPEWTNW	0.145	-	present	4	26.6	NaN		NaN		NaN		NaN		22.6755	22.2056	22.2484	22.5273	22.1727	22.0729	NaN	NaN	NaN	NaN	NaN	NaN	21.7611	22.7622	23.1765
Tb927.10.16090	89.515	Mitochondrial SSU ribosomal protein, putative	MRRSGRGSAVRWSSLCKCQCCLYRTPLGGTYFEQALPRSLGARQGKGVLSTVNTALSRKALKRRQSLPRKKLNVPLTAEGLKERLKQLSAEERELSIKNNTEECDEPSPNEFTTTHEARVALARVLHHGENAGEREEVAMRIPSFCRSPAVSETQSIVVDDKEGDITNAAVHVGCSVLGSDLDHLERDMIRDYHQRGKKLPTFDNIYRTLGCGRKGTSVSDTEPENENSSGAIQSESGLGDAGRRGTVVVAPSHLHHSRPPTKGRSGKEEEEGGYFDTNTLPADANPHFPPGACDNEVLAPLSGGCAASEQSEITDTASFIPSNSRLSTAVYDAYRQRPADDRLVVLRGTDFWDNEENRARLQELTDYAEEDFAREMLMEGAMDTSEVGYSTNKVRKET…	0.365	present	-	1	1	NaN		NaN		NaN		NaN		22.2325	22.1075	22.1325	22.1191	22.7381	22.5086	NaN	NaN	NaN	NaN	NaN	NaN	22.9476	22.108	22.5739
Tb927.5.740	23.911	hypothetical protein, conserved	MPSTICHRRTSHKVAALLFAPRHRTQRTQSQFGSTTGPTSGAKTDFSGKDGSNSINLSSDTDEAKGNDWHGGGVPRENRSFHFDPNKLPDTIPGLERRELAARLEEQQRELAQKYQQSAADDLAKAIDLMRRAMPPEEFKRFLQDVEKAAAEGSKEAARISAMSPAQLYRYQRRQRRRQRVQLFAKTVMLFVSVFGCVFFLFFFFFFFH	0.223	-	present	5	27.8	NaN		NaN		NaN		NaN		22.4672	22.2633	21.5995	23.4487	23.8095	23.51	NaN	NaN	NaN	NaN	NaN	NaN	22.4153	22.1165	24.2287
Tb927.9.13040	46.219	hypothetical protein, conserved	MNFVPLYRSILKGIHTAKQHPYHLQDIRFILSYPLVKPVYYATKPNSELKQLEPLQGIDTPLLVRTCLEDLRRAFMSVPSKDMSVAQQFVYMRELGWLKCRLENIASESTDAILKEARVVASEVTDDDFLDDQIIVRQGRPNNKELQCVQTGNNGSEMGDCGYGVASAGAIGLRYEMFILQNVAPLPLVKEFLSSFSQNTEAAAAAATSNQKLQEFARRYVPRTVVCQNEDLTLTITVNAFDAALTRKSTEENNPFARVHRYFMIRFDLSPSDPLVLGVDVVNSYFLRLDAGSAELVEDIGYLHAADVWKLSQELRVKGSGSSTDSDDTKDNGCVDGSVSSKEHAAEGNVNCMDHNEHEHNPTSHFELSFINPSDGPTIMKGQLYYTLRTKSSASASKM…	0.500	present	present	6	24.6	NaN		NaN		NaN		NaN		21.7732	21.1197	21.3357	22.5353	21.537	21.6187	21.3627	NaN	20.9773	NaN	NaN	NaN	21.6669	21.4549	20.7886
Tb927.8.5640	37.055	putative succinate dehydrogenase subunit	MRRFPPAVGVSLRQLRLVASPAVVRNVPPVKSFAPFGAAATNEDVARAFNVPPALLENSCRPAECLFAKMDLARSRFAPLIATIGSEDVTKIAAEVRVAKMGKSVSTSAVAPPSRTIPPVAGAKEKFKTNVWKSVRELVTFYEEVMLPVRVKNEEFKFHELNNFHIKDDLKRGLSAFKQDYLDNQKVKLVEVQKQMEACQKFIRDIGASSFDTNIFNDIANILRICGERNPYALRLSLQVLEDMSLVGVPFDDITTKILNAAVFNDGPLDDSALLFTLLEYPERGEVSVATKPVEKIADETLEVISRRHRTPLDNGKLLRQSDTHPCLQRSPE	0.799	present	present	1	4.8	NaN		NaN		NaN		NaN		23.5349	22.2135	23.4359	22.5407	22.0508	22.8549	NaN	NaN	NaN	NaN	NaN	NaN	22.8346	23.5394	24.3828
Tb927.8.2850	65.146	Poly(A)-specific ribonuclease PARN-1	MQVTRDNLPTVLPKFVQLLKTCDFYAFDEEMTGINVPELPESVTDTPQETYNAKRAAASRYNIIQVGICLFHKNSENGPSTPASYVARPFNFVIFPNHEDDSPSLGRGDDVVLNPSSLAFLRRHDMNFQSWVYRGMGYCDAAREVVLRQNHEEKYHPNLNDSTEQRRRHAQSMELLTQEERSWFDGAVAAAQSLCERARAAVERAQAQCAEKGSPGAIELDAAMDLQRSGGREVVIQPQRNKNARECLQRHIAQHFQDISLTFRRSGSTYHGTFKVLFPGEQARILEKECALRERELVDMLGFRLVFKALVESSKPCVGHNCLADVLFLLASLDGELPAALPEFKHRVVQLFPKVFDTKYIASRQDLFPAGRFGSRYLAGYFDECGFCSANVRVSLPLG…	0.050	-	present	11	24.2	NaN		NaN		NaN		NaN		23.0798	22.0609	22.4503	23.5587	23.2466	23.3491	22.1706	NaN	21.7307	NaN	NaN	NaN	22.9629	22.5372	22.2296
Tb927.10.5820	109.23	predicted RanGDP binding protein	MWRPPILGLLKTALRGSSRHMAGRKFLHTLRDEDLEDEEQLARLLVQDVSAPPTQSTVTAWVSTGVIESQELVRAHLEGGVEVTAAEDNTLADAMFVEGESAESLPSSSPITPTRRANNHLAKYSHIRQAIHTKRLKDGARLVGEAALEWMCCGCRTYNFIGRRTCRSCKQSSLESCKHNTAPARHLPLFPAIWTCHSCGHNNNPCPADATNRSKFSCESCGDPFPGIREWYCPSCCHINSRGSVQCATCYADRPFRWSCSSCGHDKNSIFFTECRNCHSVRRRLVSDSTVLCPSCRQRNDVQWEMCFMCMTPLGMMNSVRKLQLKVESGLAPEDKSAANSAVEDENCAQSNNRGGTPPTTNDVAEDAGEGKVGPSVECTGEAHDGTKAESEQHNNHRE…	0.993	present	-	9	14.3	NaN		NaN		NaN		NaN		21.6756	21.5791	21.5182	21.5693	21.886	21.6771	21.2851	NaN	21.4096	NaN	NaN	NaN	22.1619	21.6266	21.3895
Tb927.7.6660	29.887	chaperone protein DnaJ, putative	MWRVALRRPRVAMPCGCIGHIYRRGSGVPYGSVPADIESSRHSRKPREEDVLKNISGRSGSDQANEETPAYEAEGYDPWRVLGLKPGASTHMVRLRYHELMREVHPDLEPNRVGDISRLNQINKAYEIITKSPTIDRRYRNLVSDTQYFYYKFLPEWMARNVDEMPRYWSWVRWRTPGAFQVFLLCCGCYMVGRFYAAFPVLTTAFLLSLSFDILFHTMTAPATCSMLFLYAIMSSQSYDMAWLTSPKSFLKRELSY	0.440	present	present	7	35	NaN		NaN		NaN		NaN		25.2686	24.4886	24.9271	25.5362	24.8951	25.1292	20.7892	20.5033	19.9676	NaN	NaN	NaN	24.9676	24.6016	25.6439
Tb927.5.3300	25.573	hypothetical protein, conserved	MLRRAVAISPSATVVASRTSSRHSSTGSKDLSSFGGNRPHPPAIQHNEPITPMDFNPHIEWFEYPKEVFDPKYPYTREESIRMTEESWESTMDEMASRYGMRLNMSTKPTFWMAWSLMFIYSWYTLWGCYRAMGTEPGWTHFRSVVLDQPNVPTLEEDDIYLDQWIRPEIREKHAKYERFWNWKPLTKRDGAQTSWKIPMQYQDESEWRHMTSAN	0.940	present	-	4	30.2	NaN		NaN		NaN		NaN		23.6138	22.9286	23.1858	23.6107	23.2263	23.4558	NaN	NaN	NaN	NaN	NaN	NaN	23.1234	23.2925	22.3438
Tb927.11.14700	61.94	hypothetical protein, conserved	MYFKPSLTRYIPVCISPLLHQCRKLTNSGDAGVKGNTGGSVSPCGSPDETDSGTWRSAAQVTPIVLHSGRGNCVKEAPVPNTLPTRHRESIGSRSQDVSTVAADGESTVPDHGPLRPTGLWKVEEVVDATKATVDFRRIDEVESEVVEAISQSDSSLVPYDEEEQWKHKLMFVHKFRKSPKHLTWRQLGEEIECMDCIIDMDKHRPEEVFTISFYFTDKKTGTRDVVWTARNDVSHSEGLTDLLAAIGACLGRADVHRTIRFDDGMGVTRDISIRKLSRYTSDVTVAFRPPEKYNKYARKSERDEYEQSATVEDRSTWGFHPALMDRDYTALDYEDPSGTYVIALSAHAFSYIILICINRLLERPMKDFYRPSQLMRTAKVRMHDTVGVSHAVKGWMGI…	0.174	present	present	6	20.7	NaN		NaN		NaN		NaN		21.8144	21.372	22.0884	22.4994	21.7717	22.1426	NaN	NaN	NaN	NaN	NaN	NaN	22.037	21.7391	21.3341
Tb927.2.5930	60.489	hypothetical protein, conserved	MRRFTLITRYFPLFHPSAGCFQSTEKKEQGNERHRKWSCDSPLDETCAEELEKDASQRGFMRRDSANSKVYMEETLPKPERISGGVAVMNLPPMEKERTEFDVYQRSTRDYTSQVTPYGTVGVGLGAGFGAREDKRLGFLRPRKLQPFGGESSIVPKYDENGMPIDESLTREQLIKKRLAYMKSFEGTTMSHREHFLLVDLDFEKDAMIFGTTREEFERNVTRLKQVISEYSRWERTDNFYLYSTIVLKILTAWVLLECIQQYYELQLFSIHYDDFVEATEETLNSLAYDLERDMKRAREELIANPPDFRPVVEAIRREKRRLLDEDAKRVTKETPVVDSSGSEEAKERNATDGVSLASQLDDIIPACIGGDGCPKQPLEGTVVPLETSALNRDFRDDD…	0.204	present	present	6	24.5	NaN		NaN		NaN		NaN		21.9632	21.4036	21.8427	22.8632	22.0225	22.3369	NaN	NaN	NaN	NaN	NaN	NaN	21.7338	21.5775	21.877
Tb927.10.7090	37.59	Alternative oxidase, mitochondrial	MFRNHASRITAAAAPWVLRTACRQKSDAKTPVWGHTQLNRLSFLETVPVVPLRVSDESSEDRPTWSLPDIENVAITHKKPNGLVDTLAYRSVRTCRWLFDTFSLYRFGSITESKVISRCLFLETVAGVPGMVGGMLRHLSSLRYMTRDKGWINTLLVEAENERMHLMTFIELRQPGLPLRVSIIITQAIMYLFLLVAYVISPRFVHRFVGYLEEEAVITYTGVMRAIDEGRLRPTKNDVPEVARVYWNLSKNATFRDLINVIRADEAEHRVVNHTFADMHEKRLQNSVNPFVVLKKNPEEMYSNQPSGKTRTDFGSEGAKTASNVNKHV	0.996	present	-	7	27.7	NaN		NaN		NaN		NaN		24.3335	23.2432	24.1426	24.0434	23.2296	23.7833	NaN	21.4994	NaN	NaN	NaN	NaN	23.6613	23.1915	24.2933
Tb927.7.2410	66.378	Dynamin family, putative	MRQLGSAVLACGNFNTPLKSLRSITLPTTSSLKRLLRRSQLGANCSTNRMCFATTTTVMMLNKFGLKSSGDESASDGYNGIYRMESGSNKSGQHALEGVEEDLNSLKRRVQQRYSDELRFLSHDSNRQPMVIVLGNHSAGKSTMINRLLGIELQRSGVSPTDDGFTVIQSGEDDITEDGPTAVSDPRYSFQELRKFGIHFVNKFKVKTRKLPATSLLPPGLMIVDTPGMIDTPIHLNDRTSVEGQLRGYDLFAVTRWFASRCDLIILMFDPANPGTTGETLDVLTKSLAGVEHKLLIVLNKSDMYDKAADFARVYGVLCWNLSKVLQMKDIPHIYTTYFLPRGDEFDDTRDAAGFAAFNKSSSTEETAVGGRKTASGSPQKESTSIIARDELLRQRSEV…	0.199	-	present	4	9.8	NaN		NaN		NaN		NaN		25.5816	24.9646	25.7722	25.8462	25.4676	25.7876	21.5447	20.0006	NaN	21.6614	NaN	NaN	25.0653	25.1085	25.1015
Tb927.7.1030	96.895	heat shock 70 kDa protein, putative	MHCCKVFSFRLTAGLLQRLPMPMPPPRPGVSVNMQHAVEIEAKRRVELDEATRARYVVVKEETRASGDRVIGIDLGTTNSCISYIDKKTNRPKIIPSPTGSWVFPTAITFDKSHKVRLYGEEARACVRTSASATLCSGKRLIGRGVGELGRVQSQLHKTNMVTLNERGEVAVEIMGRTYTVTHIIAMFLRYLKKEAEKFLKEPVNAVVVSVPAFFTPQQKVATEDAALAAGFDVLEVIDEPSAACLAHTVLQPSNASSREHLSGSKRIVRSLVFDLGGGTLDCAVMENDRRRGTFTLVATHGDPLLGGNDWDAVLSQHFSDQFERKWRVPLEDAEGNVGQGVATYRQLLLEAEKAKIHFTHSTEPYYGYNRAFHFSEKLRDIVPLEATLTLEEYIELTR…	0.116	present	-	11	23.8	NaN		NaN		NaN		NaN		23.4568	22.4514	22.8049	24.1582	23.9635	24.3008	21.4185	NaN	20.9035	NaN	20.1461	NaN	24.3091	23.9896	24.4772
Tb927.7.1080	40.968	hypothetical protein, conserved	MMQRCGTSLSRLCFRRLLRTPLLVYSIPPIRDVPSGIAHCPLSCSMRMVTSSNDDEFVFDPTLSIQKDAAIHTAKKSFETIVLEYVPAHAPEEARQKVKSYLTQHPIDILITQPKVQITHLEDAESGAETKVSLSPCDLPEALQQARERGMNLVQMGARGDVAYCRIRRESARILSLIHTELEALREQEEKQQGKGRGGVQAAAKMGELIDHTFRDAVDAHFVGWRSKKIVEDIRRRHPVKLTIKEFQSPECAIGKLREMCQAMQHYAQEKVIYHHFTSIVANDREASITFAPALPMAKSDSWKHIKYPGEKEWTNALRRMEDACRKSGRYGTYAKSNKLKLRSLGQTSYRVDKYGRKMD	0.945	-	present	9	32.5	NaN		NaN		NaN		NaN		24.1416	23.2908	24.1614	24.3212	23.7386	23.8894	23.9301	24.4329	22.8134	NaN	20.2101	NaN	25.5143	25.4839	26.0847
Tb927.6.920	231.66	helicase, putative	MHRFVLVLREDHRTLLRRIVLYQINRPYSTKIGSGDNFTRVDNLTEATEPVENPVVNSPNCTEPTTDLEGRCDVNERTISSKNGAHGMSKLLETISKRKKPKAGPTVGVSPKPVGTMLAEIFTSTAKSNTPLEARGRVVPKPRAFVAQGKPVVSSSLISKLRENVLRKQMDWQCVAQSYPSLQRLGVWQKRSEWTNLFLANSAVPLPPASAKRLKNNGGNEPAAILTDFPQPVTDVFVCNAPTGSGKSSLVPLFLLDSHWQRMLQRIDISHKAKIVSSAASSSVIDSKEGVMRSVETFLPPSPFPVNVSTREYATVFGASSRLCIIVSQPTRLACVELAKFTAAILASSSSTPAASNVGDRVGYAVGGDSCFSAASEIIYATPGYILNALQHDHSLLSH…	0.150	present	-	29	21.3	NaN		NaN		NaN		NaN		24.254	23.6851	23.9467	24.3432	23.6189	23.5198	22.4259	20.6208	21.6584	NaN	21.0563	NaN	25.0977	24.7628	24.3092
Tb927.7.910	80.436	hypothetical protein, conserved	MRSCSRHALGWRRTATLVFTCYGIHVRRVSHSGVDGQQPGRRPRVDQGGSIEPGGRTGETTGINGLYGNRAQSAIRGMLGPQGQADARESKAVPILGRATARGTKYTCDRSTVFENWRHICPSPVGWHLSRLGCATCKMPNDINEAVESLQLQIIKGCNVFELDGSMSDVHQSIARAFYEALQAFELDREGFVVVCRCGVIKQQPFQEEITQVESSNTAVVRNRIVPIFERYKASSLPSMQLKSGFRISELSDEQLARLNLRRVSKTSAAGLSPDWLEAFFTNVAYNTKIECIDVLLLDGFHTLFDGRPDAHIDDDILQLFAYLENQVKLGVLQYYGISSPYLAPHIHRDYPTLPPDAMVPDYIRNRQPPPQVINIYRLMELARRAGGDNHHLRFLQYP…	0.786	present	present	11	24.3	NaN		NaN		NaN		NaN		22.8733	21.7674	22.4593	22.5291	22.3532	22.3406	21.3168	NaN	21.0113	NaN	NaN	20.2442	23.2748	23.2956	22.3942
Tb927.3.4210	197.59	hypothetical protein, conserved	MIRPWVSRVSDRLLCPVWRRARLTTVGTRIFGTTPHLAGGNTNVKAQPPPHMDDGSPELLEVELLSPEGIDVMDGEEEDIENLPEAGEQGAPKDGAAETITVLDTFARAKVANFIKRVQSAADAPGPQGALSSRQLTVEVREVQTSESDGDTLFHARLFVPLPGAYGGRWAEGLAPSSKEAELVAAMHAERIIDTLGIPMFQLTSKQQRHAEAARSSGRWAPMPGDDPLPPSTPSPPRLQLVREGAMREAERRLQIDKLEFSTVTAGTFTPMKLTLASPLLLDHGSVYRVKQFFVSYNCLLRRYCRITALHKHDNRVGSGSGDAAPPSCSGLATSDDEDNGKLFVAQIRLPIDGRFGERIACGKAPTKKEAYALACMHAELIIDALGLALYPSCRGKQE…	0.764	present	-	14	13.5	NaN		NaN		NaN		NaN		22.3331	22.3202	22.6809	22.9949	22.5359	22.3773	22.2598	NaN	21.2906	NaN	NaN	20.7664	23.6403	22.6343	22.3317
Tb927.5.3350	26.824	iron superoxide dismutase A, mitochondrial	MRSVMMRCATGHHMAPLGLACMQYATLPNLKKPNGAAAELPPLQFNWKDGCAPVLSPRQLELHYTKHHKAYVDKLNALAGATYDGKTMEDIIVALANDSEKKVLFNQAAQHFNHSFYWLCITPNGKPMPKSLESALTAQFGSVDGFKDTFMQAGANNFGSGWTWLCVDPKNKGKPLVIDNTSNAGCPITKGLRPVFTVDVWEHAYYKDFENRRVDYLKEIWTIVDWEFVSRTYEQAMK	0.144	-	present	5	26.1	NaN		NaN		NaN		NaN		21.5005	21.4031	22.2979	21.5785	22.0843	21.029	21.6345	20.2659	20.0913	NaN	NaN	19.7563	22.9725	23.0536	22.4972
Tb927.6.4030	29.652	superoxide dismutase, putative	MRLCRRLSYHAYVPKGASVQMGETFMPSNIATAVFRETEAAAARADKAKEETGFFSQPRLNYPVSSGIPALFSKDQFDMQYSLFHRDVVETLNRHTLGTPLEGHNLETVIRKTSFDATQAVAHTAASEHFNYCFFYKSLRPWGTAPPPRLREALQLQYGTNGSADAVDEVRRIVWVTAASHQERCGWVYLVWSGVHFDVVEFPHGSCPIASDLIPLLALNVHESAYILDYGTSGLKQYVENYFKACNWPLAERYYLMAIGQVV	0.150	present	present	5	27.4	NaN		NaN		NaN		NaN		21.7007	21.8562	21.8843	22.3251	22.2418	21.6841	21.059	NaN	NaN	NaN	20.3715	NaN	22.6522	23.0545	23.3017
Tb927.9.5890	39.253	solanesyl-diphosphate synthase, putative	MHRANIILRTAVTAANANAVLTGEGRPFSMVTREVKAMQNHISSLVANKENEVLDYAGKYVLSSGGKLLRPTLVAMMAHALVPPHMSQQFQASDIGSLDDIPSGTIRPFLRLGEVTELIHTAALVHDDVIDDSEMRRGKPALHCVHDVKRAVLAGDFLLARASLWIASLCVPRIVVLMTTALEDLTRGEMMQMEGCFDLERYEEKTYCKTGSLIANSLAATAVLADPSNSAHEVAAGEYGRRLGIAFQIVDDCLDITGDEKNLGKRTMVDMKAGIATLPTLLAARQDSKVDAAVRRRFKEPGDAEICVEAIERHGCVMEALQHADQHCRRGIAALRTLHESPARERLEAAMNLLLTREL	0.599	-	present	7	30.6	NaN		NaN		NaN		NaN		23.1799	22.1954	22.6945	23.0539	22.277	22.6069	21.6606	20.9459	21.6398	21.6019	NaN	NaN	23.8568	22.9503	22.5945
Tb927.6.3930	49.246	LSU ribosomal protein, mitochondrial, putative	MSRNAFSSRGALLFSSAPLQCQRRWVTRLYTSYYTGVLYPNQLVQPKQRLPADVSVSAILQKRSELEAAAKRGSNKGNKVDVSKGEKTPGVSWDDADSTDVMRVDNTQQLKEAPQVERPYVPLGEVAKLELQGDYYMEGGMFQEALEHYGVVAKAYNYAYPENHAQRIGIRIKLSAAFRQTGRLESSLANIEEVLRMLDASTRPSLELICEALLELGITREALGMKREATEAYEEALEVVNSFHNWGESHRMLRLLPRLGRRFNYNFEEKFVYFSPFDYDRTFALVDQCLERAETTFNEIGDVEGAIRVLQQRKEMIDKKFFNMRDFAGRIHTMRGHWKRRAQHLTNAPTPDELLRYSPTIHQVHRDFKFELTAPIGREKEVMPGVNRLVLDMGNPYRR…	0.963	present	present	6	20.2	NaN		NaN		NaN		NaN		21.1499	20.8701	21.0709	21.6595	21.2279	21.9116	NaN	NaN	NaN	20.6523	NaN	NaN	21.7863	21.6856	21.1549
Tb927.8.4230	119.02	hypothetical protein, conserved	MLRRNLVSLAPKHVACVGLLTTVTNGLRRRSLCATGLSGSFRYHSTSSNMTPTNGGNIPHTLPHQCSIEQVLIPELEPGGSGIRTDTLRGVVQLLIDSGASDVEDVSMLDFVAMVPRRQLTALRGRREWLDVVLASERYQVCKDARALRLAGITTVGRWDENRERVPVSMYTRGVLEEAYATMARQPAESQKDQVIMWLTKTIQAAVIEEFVANKGNRKILAPLITGMQAALPGAVAAAASEAAGEKRENKSQEASAASATEEGEDKTDASGNKFNKSPKNRGKRHARQVELAAGEGFGEGEEDKVAAAASNSKKNEKAAETVHTDEDAEIARLLEETEQEFAPAPYVRGNRNLNPVATPENVKAEASDPKAMRVRHKKRGTDDSPQKKGRHHNADVEE…	0.703	-	present	60	60.8	2.1		1.8		203	+	5.7	+	24.5846	24.4218	24.6925	24.4333	24.1505	24.3717	31.1905	31.259	30.7697	24.4308	23.5249	23.0942	26.2611	26.0474	26.0317
Tb927.10.4220	34.243	hypothetical protein, conserved	MSYRRKVSSIIQLSTLRQLQLMCNAEAMSLPFQVHNAQALLEQLKVYHPAKYEQFSKNPTTQEFVPSRVISNADGGSVTKGAPIFTLPLPKHFINPTDSAEDIIPRTFYHSSVARVVADPDAECYLPRCGLTGLFFSREEVVDNLQAAAAELHFRSPFWIRTDHPALGDFLTLKDDSEAICISLTAAVISIEDVEPFPVDLLHPKLKQALALGKHAFSEQIPPGMNALSGFVTKNPFVQSLPNGGVWLSHKQVLQQSFQIKKKSSAGESPFVLAEIEQWELHNADQLSVPGRLALNHNANNSKRTSVFT	0.057	-	present	11	50.5	2		1.7		5.8	+	3.2	+	22.8321	22.5362	22.9429	22.63	22.5888	22.4338	25.257	24.3647	24.3033	21.8379	21.8337	22.7776	23.8412	23.5372	23.3574
