# Supplementary material for: ZapE/Afg1 interacts with Oxa1 and its depletion causes a multifaceted phenotype
Source: PLoS One. 2020 Jun 24;15(6):e0234918. doi: 10.1371/journal.pone.0234918 (PMC7314023; doi:10.1371/journal.pone.0234918)
Supplement: S2 Table — Columns B and C: predicted function and e-value based on BLASTp algorithm against the NCBI non-redundant protein "nr" database (https://www.ncbi.nlm.nih.gov/against) with a parameter to exclude kinetoplastids. Columns D to G: statistically significant enrichment of a given protein against other bait protein datasets. “-”demarks when enrichment could not be calculated (e.g. when a given protein was measured only for a bait protein). Column M: the probability that a protein has the mitochondrial import signal detected with the Mitofates online prediction tool. Columns N and O display whether the protein was previously experimentally localized in the mitochondrion (TrypTag) or was present in the Tom40-based depletome. Columns P to AD display logarithm of two of measured intensities for a given protein in a specific dataset. Lower case letters a, b, and c represent each replicate. Proteins enriched on average less than three times are highlighted in blue. (XLSX) [file pone.0234918.s006.xlsx]

## Sheet: S2 BioID results enriched all
ZapE1-BioID2-HA - Enrichmment values							Unique	Sequence	Molecular	Tritryp	Sequence	Mitofates	Tryptag	Depletom	Log2 of measured intensities
Gi	function	e-value	ZapE2	Lig-Kβ	IscU	Iscu L	peptides	coverage	weight	name		prediction	dataset	dataset	ZapE1_a	ZapE1_b	ZapE1_c	ZapE2_a	ZapE2_b	ZapE2_c	LigKB_a	LigKB_b	LigKB_c	IscuL_a	IscuL_b	IscuL_c	IscUFL_a	IscUFL_b	IscUFL_c
Tb927.7.6930	ZapE1	2e-71	97x	304x	372x	419x	33	71.4	55.82	ATPase, putative	MFWRFPAALLCLRKPSVAYERLVMTGTINRDLQQVTALPVFDRLHNDLETFVKSSDRFQPRRVELRPPNRLGVTPLFFRRREQEEKVQRALAEMDEDGSSSTGGGTGCVYHPLSRVKGLYVYGGVGCGKTMLMDLLYENAPSTIKKHRVHFHHFMLDVQRTLHTVTHESKSDGTQVARRTPDAAINSFDEVAQRMMSNVELLCFDEVAVTDVAHAMILRRLFHAFYKLGVVVIFTSNRAPDDLYLGGLNREGFLPFIELIKRQCEVYDMCSNTDHRLSDAGDAKTYLAPINEANTATFNEQFLQFCKGMPAERRVLRVFGRDVEVPAACGGVCRFHFMEICGGELSAADYSVIAKTFNTVFIEGVPRFTYNSTDVKHRFLLLIDELYEHRCKVVIYAQV…	0.815	present	present	31.336	30.8415	31.4455	25.037	24.1925	24.7257	23.3485	22.6243	22.89	22.6806	22.4088	22.3804	24.8127	22.7963	21.4862
Tb927.3.4950	Unknown	-	3x	104x	4x	-	26	62.5	55.375	hypothetical protein, conserved	MRRALYRGVTESGAEIRNFAVHAGCMRRWCSAASGSSRGDRPTDYDVPPPRPAFYVPPEERASDDASLQFLRKDSGVRSGLMKGCGDATGEVKLEPGQLFAPEPPVRPAESPSYINEKAARLSSTSVRAGASLLTGDIGAEVSRLAVVKNSTSTRNRSEKTDASPPLTYGGSKGSIFESRDVADGVPEGKKIRQHEGTVGRGEEGGETTGGNPTGDELPLLQQMQVDLRRLEYYQGTPQYPEMLKEFRAKYLSDGGSEGEGDGRLEDLRSYTQEELARGLESQPIDYLRASSKLKVELTSGPRAYDPVLVMQQMGVMRFQGYAFPPTTELGRLCDSDGKLPDSSEGAHRFAKYVAQTAPTAIKDQLKGNEDRHILYRTMGLDVVQRRQVKAMLSDFDHG…	0.090	present	present	29.0205	28.3773	28.6783	27.2606	26.9705	27.1666	22.2605	21.6743	22.1441	NaN	NaN	NaN	26.793	26.5976	26.6867
ZapE2-BioID2-HA - Enrichmment							Unique	Sequence	Molecular	Tritryp	Sequence	Mitofates	Tryptag	Depletom	Log2 of measured intensities
Gi	function	e-value	ZapE1	Lig-Kβ	IscU	Iscu L	peptides	coverage	weight	name		prediction	dataset	dataset	ZapE1_a	ZapE1_b	ZapE1_c	ZapE2_a	ZapE2_b	ZapE2_c	LigKB_a	LigKB_b	LigKB_c	IscuL_a	IscuL_b	IscuL_c	IscUFL_a	IscUFL_b	IscUFL_c
Tb927.10.8070	ZapE2	6e-48	12417x	1783x	9742x	15181x	33	67.1	55.555	ATPase, putative	MRASLCTRNMWRAHVSDRRTVEEMYNCLVQKGVLREEPGQRLMVQACTKLANSIKVRESSSGKKGAEPPLAKGSGGKGTFANSGGYSGITSSYARLETCRALAQSLWHAGSHFLRRASPDTVTRDIKVHWPENLGVDKRTGLYLWGDVGIGKTLVMDLFELSEIPHVSKRRVHLHSFMCDLVKRLQKAETELRDHRLRPMDTVVNDILQESPILCLDEFQTIDVTHASLLAGFFSIALPRGLILFATSNRPPQDLTSISDSFARCVPLLWYYCDIVHCENIRDYRENASTGHHDAIFLHPNTIEAAAQLVRRVERGISGSRTWVKGATIWLYGRELVVPYHCGGIALFDFRDICGALGPPDFQCLAKTFHTVIITNIPQISRLNRNAAQQFVILVDELY…	0.117	present	-	16.3811	16.6806	16.4234	30.0521	30.2304	30.0517	18.3231	20.164	19.576	15.3556	15.6954	17.5983	17.44	16.1509	NaN
Tb927.11.6150	Oxa1	4e-36	-	-	-	-	3	13.4	48.159	60Kd inner membrane protein, putative	MSAHRFVSRGVLTRRLVSGCRLGPGAVAAPRATGLASPMTGAIRCFSWNPASWMNTDTIGRKSHQEIEEELPEVFAQQPMEVDDFIRPEKSVFERLEDFWDWIVGFLQPVEKQVEIMRHLRNEGVFGFDFGGWGNVFFFYGIFMRLCTLVPSLLSHRNALRLSHINPQLSEIATCQNRAKSDRSLSTAEKRVIKEGYNRMKYALMKKHHCAQWKNFLSMITAPVTLSAFISVRRLAVYETDLERAPFLWIVDLTMPDPTYGLPMICAGMFLMNFELNQMMQRGGRSSTGLYVRWGMRVGSVIGVYFFSSQPAAMFAYWIGLSTAGLLQPLLLRWQPFRDFFKLPDPPAVARAHIIVDVPGASLMERLFASKEERKRREAKRQALREERQKRKFDKIENY…	0.989	present	present	NaN	NaN	NaN	22.5844	22.7968	22.1424	NaN	NaN	NaN	NaN	NaN	NaN	NaN	NaN	NaN
Tb927.11.9750	NDUFAF3	2e-11	3x	23x	4x	31x	20	41	72.849	Protein of unknown function (DUF498/DUF598), putative	MRCSLVQRGGGYSNIDWKTRARRTVQRFVRRYVPDPRDDPLTEVPMNEETYKKTYLQQEGGVRVGIRPGQLVEDYMAERDKKWLEGQRLTTGRLVEEQKLPTTSDGQLFYGTGTRETYMDVGTANKHVKPPKPSDYESDEELILMRRQLQVENEAEYRKFVAETKRAEIKMEETRKRRRPHPTDPTYDPFKITPGYRPQDSAALAQWLKRQRESGKTASGLSLQTREGQERFYNEEKMATQFHANPFSARIEEPRGLSRMRITAYTPDSIFVNDKEVIGSCIVTDKSYYHWNVSSFEEVNERTLALLLHLYPVPDVIFLGTGRNLHFIDEELRIAFQKRGSIIHCLTTPQACGHFGVQLSVSRRAALAVINPIPTNGYGTECFGDFIENDMFSLSDTQL…	0.817	-	-	25.301	24.5523	25.1381	26.824	26.4899	26.5942	22.6406	20.9474	22.8778	21.3548	22.0557	21.5874	25.0587	24.5401	23.4857
Tb927.9.8410	DnaJ chaperon	1e-83	4x	6x	3x	7x	26	59.8	49.366	chaperone protein DnaJ, putative	MRQRSPLFQQYVRRAIPSTFSLVPSRHFTAPGVRPNTVCASGSIICTAVVSAGLGVSRRFSATNAKKDLYSVLGVARNATQEEIKSAYKKKAKQLHPDVNPSPRAAEDFADVKQAFDVLSDPQKRSMYDMTGNSGAADKFGAGPGFNPFAQAGGENPFGAGANPFAGAAGGQGFSFNDFEEIFQKMSGAGKDKTRKPQGPEPGADIHFKLRLSFLEAVNGCSKEISFNTFRRCGSCTGSGFQDSGSKAKCVHCGGRGKKVMSTGFFHMQQDCTHCGGTGETGRSSCTHCSGKGIVKDRSVQTLPVPKGVDNKERLKVSGKGEAGVRNGPPGNLYVEISVDEHPVFHREGCDIHVITPITLATAVLGGAVRVPTLTGEVETKVPVGTQQGDKLVLRGRGV…	0.958	-	present	26.3809	25.8928	26.144	28.4255	27.7466	28.1499	25.8751	25.3499	25.5382	25.4913	25.2506	25.3049	26.7423	26.4424	26.5647
Tb927.8.6580	SDH1	0	2.2x	2.7x	1.5x	2.2x	35	73.9	66.88	Succinate dehydrogenase [ubiquinone] flavoprotein subunit, mitochondrial	MLRRSFNRLASHLSKAYPVIDHTFDCVVVGAGGSGLRAAMGVAASGYNVACVSKLYPSRSHTIAAQGGINAALGNCEEDDWRWHVYDTVKGSDWLGDQDAIQYMCQEAPCVVSELESMGLPFLRTKDGFIYQRAFGGQSIHYGGKQARRTCAASDRTGHAMLHTLYGQSFQYGVNFFNEYYCLDLMVEDGCCRGIVAMSIDDGTIHRFRSKYTILATGGYGRCWFTTTSAKSCTGDGTAMVARAGLAAEDMEFVQFHPTGIYGPGVLITEGSRGEGGYLINSEGERFMERYAPKAKDLASRDVVSRAITLELLAGRGCGPKKDHVLLQLHHLPPEQLRQKLPGISESAHIFAGVDVTKESIPIVPTVHYSMGGVPTLWTGEVVNPRNGDDDAIVPGLLA…	0.736	-	present	27.4124	27.5065	27.8068	28.6363	28.6596	28.8951	27.3503	27.1524	27.3669	27.4805	27.5143	27.6324	28.1114	28.0008	27.855
Lig Kβ-BioID2-HA - Enrichmment							Unique	Sequence	Molecular	Tritryp	Sequence	Mitofates	Tryptag	Depletom	Log2 of measured intensities
Gi	function	e-value	ZapE1	ZapE2	IscU	Iscu L	peptides	coverage	weight	name		prediction	dataset	dataset	ZapE1_a	ZapE1_b	ZapE1_c	ZapE2_a	ZapE2_b	ZapE2_c	LigKB_a	LigKB_b	LigKB_c	IscuL_a	IscuL_b	IscuL_c	IscUFL_a	IscUFL_b	IscUFL_c
Tb927.7.600	Lig Kβ	-	2120x	803x	3104x	419x	33	67.4	58.616	mitochondrial DNA ligase homolog, LIG k-beta	MWRISNLWRRPQLTTLPKDPSLFFGVGRPRTPEQVERYHAMKNTTIESAFPHLAACWVGPSWGTVMLTPHHVAPTCVKSAVWRCSQCLQEFEMSIARFIDQHGTCPLCGKEQRRISSTRNEGPERINGKMSEGDNTDVGITTSPTDATNEEDLELEDVNSLRAPRMTHTNYKSVLHSNPEWEGRNILPMLAQRWELVAEELLHPADTEEQESLLVSPKIDGIRCLIGYNKSQKKLQFFSRSGILLECCHGLVPHAMPLFKADPSLLLDGELFAPHCGFERLSGLVRRLEKFTTQTTRRKQAKLLEYFAFDIMASDQLSSPDAPFSERYRLLKELIPHSGADRVFDTMKPNGRRNHQLEKEELSSRKKIPKLYHVPATLVSPDEVESVLEKACSQGYEGV…	0.220	present	-	16.4796	20.4284	16.7081	19.1226	18.6916	20.0043	29.1999	28.9408	28.649	17.0307	19.0691	16.8164	19.0352	15.7026	NaN
Tb927.8.4230	Unknown	-	91x	104x	35x	169x	60	60.8	119.02	hypothetical protein, conserved	MLRRNLVSLAPKHVACVGLLTTVTNGLRRRSLCATGLSGSFRYHSTSSNMTPTNGGNIPHTLPHQCSIEQVLIPELEPGGSGIRTDTLRGVVQLLIDSGASDVEDVSMLDFVAMVPRRQLTALRGRREWLDVVLASERYQVCKDARALRLAGITTVGRWDENRERVPVSMYTRGVLEEAYATMARQPAESQKDQVIMWLTKTIQAAVIEEFVANKGNRKILAPLITGMQAALPGAVAAAASEAAGEKRENKSQEASAASATEEGEDKTDASGNKFNKSPKNRGKRHARQVELAAGEGFGEGEEDKVAAAASNSKKNEKAAETVHTDEDAEIARLLEETEQEFAPAPYVRGNRNLNPVATPENVKAEASDPKAMRVRHKKRGTDDSPQKKGRHHNADVEE…	0.703	-	present	24.5846	24.4218	24.6925	24.4333	24.1505	24.3717	31.1905	31.259	30.7697	24.4308	23.5249	23.0942	26.2611	26.0474	26.0317
IscU-BioID2-HA - Enrichmment							Unique	Sequence	Molecular	Tritryp	Sequence	Mitofates	Tryptag	Depletom	Log2 of measured intensities
Gi	function	e-value	ZapE1	ZapE2	Lig-Kβ	Iscu L	peptides	coverage	weight	name		prediction	dataset	dataset	ZapE1_a	ZapE1_b	ZapE1_c	ZapE2_a	ZapE2_b	ZapE2_c	LigKB_a	LigKB_b	LigKB_c	IscuL_a	IscuL_b	IscuL_c	IscUFL_a	IscUFL_b	IscUFL_c
Tb927.9.11720	IscU	3e-56	-	-	-	-	3	67.2	19.396	Iron-sulfur cluster assembly protein	MRRLISSHIVLPTLAASLRSLYSPLVEEHYNNPRNVGKLDKSDPNVGTGLRGAPECGDMTQMQVKVNPETMVIEDVKFKAFGCGSAIAASSYASQAIRGKTLAEALQLTNKRIARELSLPPVKLHCSMLAEETIQAAVENYLSKNPSLKSKVHKKKTETPSISQTSQVASKSEAVGEVSS	0.176	present	present	17.9281	NaN	20.3148	NaN	NaN	19.1333	NaN	NaN	NaN	NaN	NaN	NaN	31.5652	31.0506	31.5157
Tb927.3.1000	Frataxin	2e-20	-	-	-	-	3	18.9	19.407	frataxin-like, mitochondrial precursor, putative	MRRTCCATTSAVLRSLVYLRPHGRAKPTTSGSGRKERQFSTTTARCESKGWHPAKLGMDGFTDVAYNTAADTFLERVESALETIGDTDTLEDVNLAGGVLVIETTSRGTFVLNKQAPNVQLWLSSPLSGPHHYDMTTSATGSVEWRADADGHSLEERLEKELSDVVGTEVSLSSGAGETE	0.137	present	present	NaN	NaN	NaN	NaN	NaN	NaN	NaN	NaN	NaN	NaN	NaN	NaN	23.5329	23.9136	24.8266
Tb927.7.1720	TbNfu1	7e-50	-	-	-	-	2	11.1	31.096	NFU1 iron-sulfur cluster scaffold homolog, mitochondrial	MIKFTLRYFAVSSSTFYRLPRRMSTPTTRWAAFCALYSHRELLLCTICRGVCSGKSSQRSIVVEKNETPNPDCLRFYSMELSFLPPGRSLDLPDAQHAGKSPLAELLFSISGVQSVFLADEYITVGKVPHVDWGSLVPQIQECIVEFAESGVGVLSEEGEACFVDNNNDTDPEDDDDEVVLAVKELLSARIRPLLRADGGNVRYISMDDGTVFVLLEGACKSCPSSGVTLKNGIERMLMHWIPEVVEVQECTDEMASDLLAEKELRRKLKKDEVSASQSN	0.791	present	present	NaN	NaN	NaN	NaN	NaN	NaN	NaN	NaN	NaN	NaN	NaN	NaN	20.647	21.2365	22.3068
Tb927.11.15470	Methionyl-tRNA formyltransferase	6e-19	56x	-	-	-	12	32.7	71.337	methionyl-tRNA formyltransferase	MRQCISRCGHSVARACFWSHISSFLVNRRSRSSTTDPPAPSTMVGCVEQVTITGNGDKTRGTPNCAFTVCGMSKPPSIIFFGGDIVSLVALKALHNRLQLIMDARPLQEKGCSAATGSEKSQLVVVCPFLPADPFTVFKQYRRQYPVARYCVEHGIPLVPVDHPTSMAKSKTLEYLLHPKHLPTPVISGVAQVDHIAGRPLEMFDVAVVVSFRYFLPNKLLEKLRFTVNLHPSLLPRYRGASPIFAPLLRGDDKGGVSVIKLPPRGMFMDGGDVLLQRTIPIPPEMTIREYFPSVTEQGAEALCECLFGKVPVAPALSSPPGCLHLGPAVASGYCDWPRTFNALWNAAWKQGHDLHFTKDPWHAPLLKRESAVIYWHKVTADEAYGIWRAFVGGEYFSP…	0.669	present	present	18.9993	18.2017	19.5052	NaN	NaN	18.6572	NaN	NaN	NaN	NaN	NaN	NaN	25.2816	24.7875	24.0772
Tb927.10.2350	E2 component of PDH comlpex	4e-17	6x	4x	35x	-	11	61.5	27.335	pyruvate dehydrogenase complex E3 binding protein, putative	MRRSLAFLVNFSPIYMPALSPSMDSGIIVEWKKKVGDLVKENDVFCTIQTDKAVVDFTNTFDAGYLGKIFRQNGETVAVASTIAAMVEESQDVAKLADYTLKDVEPGNVDEEAVAAPVSTTTTTTKTPKPAGGKIRYGGSLDEAVAASGPGVMRIAARLDKAALEAITPTGRGGRFTKADFVGQPGFDYEKAAPAPKGSSSSFTNASRECCAENTNGAVGSSAVVKSFPVYNFKVSDTTLLQQLLNSMPTPKAKGAAVGK	0.000	present	present	23.2988	22.2453	23.046	24.0056	23.6475	23.6693	21.5065	20.6201	19.7835	NaN	NaN	NaN	25.7619	25.4578	26.2043
Tb927.6.1440	Unknown	-	6x	5x	6x	-	5	23.5	34.803	LSU ribosomal protein, mitochondrial, putative	MKRSLIARWQSGVHTPHGVVYRGAKMKNWPEQRIPENFKFTEEQRFRTKAIPRDVGTIPRNFVLGVLYRHQPCEVGGLWEHCTNDPEIVLDSKRHLREVLKQAREEGFVTFERDAISNEWLCFLTRERYEEVQRIVTAKSEAVDAHSGLRGAAATETSTYAEKFREMNVEAKEAHARRLEEEVANTTRYLRRFQQREIDYLPYTDLNGKVNFMWWYETRDVQQRADEVLTDSSSSKALAGEEEHKAGSQLEATTASTS	0.371	present	-	20.1555	20.0847	20.1304	20.4808	20.2057	20.8004	20.1756	20.6915	20.2858	19.8069	NaN	NaN	22.4701	22.7841	23.6104
Tb927.10.4130	NDUFAF5	1e-39	5x	3x	-	-	3	15.5	31.032	NADH-ubiquinone oxidoreductase B13 subunit	MRSSQFLLSGLRRTAILMTISDEYIPRAFPVKSTTGLAGIAVEPLWKPKLLAAASELQAFLTSSDIPPESTYYNIAMTLVKRVNHGIKECQDDWCTLEKRYFWGWPVEYILQVTWRELETAQKWNEWRFWELDPEQVKKVAREDQNIGREGLGYNSPWEQVVREDFDKRKKALTQEEMAELKRMDTERMARETAAYKERKDRIRDDLEKARGDMLKKFLNKRFAVDKDLQRMQPGKRYSGKTADDLIAELKSSVENNPQKSDLGK	0.042	present	present	22.5816	21.5717	21.5963	23.1897	22.1469	22.3607	21.0795	21.3769	NaN	NaN	NaN	NaN	23.9847	24.0542	24.1292
Tb927.3.2300	zf-DNL-domain-containing protein	1e-22	4x	4x	-	-	6	35.8	22.084	DNL zinc finger, putative	MLHTVSELAMRRCLCLRGFRPQVAVSALGIDLRSCGVRFCASKPPGIHLTQRTSEGPVSDDPRRGAVRNNIEELVKNLSEEDQRLILSALQDPEAQPSSKMGGPGIGTKTGDMVAAFTCGQCEHRMVKRFSKHAYTKGIVIVQCPSCEVRHLLADNLGWFVDGAKNVEEMLREKGDSFIRVGNDYQVEPTSVGTERDGNNN	0.614	present	present	21.3511	21.0188	21.1836	21.3134	21.0851	21.0789	NaN	NaN	NaN	NaN	NaN	NaN	23.2561	22.6777	23.1182
Tb927.3.1730	Elongation factor P	8e-49	4x	4x	8x	-	6	34.6	25.482	hypothetical protein, conserved	MLRSLFGRPSLAVLNNYGHMARPASPLLCSQRGVFADRVRAGMILKVDKRYYRVLANTRSQKGQNAASFNIKLTEVGTGRKKEVTAGHGHDFAEARAERVRLLFSGFDDDDMACFVYPEHSSDAGKEVNIPGDSLPELQQKFLCCGMPVDVLHIMPDDDESPNEKDIWSEVVMPSNYTYTVEKLTLKGMYKMAAFVECDGIIGVNDSVQVNDKVKVVIKPDGTAAFGGRAT	0.789	present	present	23.4773	23.5392	23.4279	23.8595	23.0783	23.4715	22.2657	23.2843	22.0831	NaN	19.6125	19.2976	25.0702	25.3212	26.1613
Tb927.3.2840	Inorganic pyrophosphatase	3e-49	3x	4x	16x	-	7	46.4	28.675	inorganic pyrophosphatase, putative	MRPTSIMFKGMTGAGIMLPAWALQEVGAAGTRAWRMYFTSSEAGSVARRSAWHDLPLHPSPDASVITFVCEIPRRTRAKLELVKEEPHNPIAQDTLKKEGNALRFFKYGDVPFNYGFAPQTWEDPSVMDQLTTCGGDGDPIDIVELSSNPFAVGSVRAVRVLGLLGLIDEGETDWKVITEAIGPDATGTYGSLNNVPQELKATIVKWFREYKTADGKKPNEFVFGGELRNADDALRVIEGGSRQYTGLIAGTVRNPGYWLH	0.300	present	present	23.466	22.6633	23.7162	23.3354	22.4591	23.0697	21.1132	21.1908	20.5342	NaN	NaN	NaN	24.8401	25.0935	25.5045
Tb927.9.1380	Unknown	-	6x	2x	-	-	15	53.8	42.439	hypothetical protein, conserved	MLFRRLKRGDALRSYCCSLRLLNLASEARDTLTKQLGALKEECKGQGLDLADMNDASRTAMRSLQEGLKRANIDDESFKGKCTTLSASLKAYTSRLTNLQNEARSIQAEADALLRLIWGTEAATKPASFASPPCSTETPVMESEKDETRGEGSDFDVEPPKIVEVLSGGAPAVEKVEAERVMPTEDMASRNHETQGKCVEEIEVETIEVEVEPQESPADTMKITDITKELYEKGVNFSDCLDAQSLRQRYRDVLSGRIPPGIQAGSTSKKPLDLEMNKHQPRMPSNNSHTNQRQYQQQNNTTESGIAHDPYPNAYRKMVDPMKHVWELKNELAAEKGIDPSSVDLWSGKTKLEDHKMLYDYPSVQSYPIEVRQRGDIPR	0.966	present	present	24.278	23.5053	23.7716	25.0629	24.6978	24.8372	NaN	21.564	21.3379	NaN	NaN	NaN	26.2662	25.7124	26.4219
Tb927.11.15040	Chaperonin CPN60, mitochondrial	0	3x	2x	10x	50x	40	72.9	64.159	Chaperonin HSP60, mitochondrial	MLRRSFACCMQYGSTPKDIRYGIEARKLLLLGVENLVKAVGVTLGPKGRNVVLEMPYASPKITKDGVTVAKHIEFENSFENLGANLVRQVAGLTNDTAGDGTTTATILSGAIFREGFRSVSTGTNPMDLKRGIDLACREVLASLAEQAKPVTSKSEVTQIAMISANMDVEIGALIGDAMQQVGKDGVITTQEGRSLNTELELVEGMSFERGFTSPYFVTNTKSQKCELENALVFVANRKLSSVAHILPALNHAIQKKRPLLVISEDLEGEAMHTFLYNKIQGRITGCSVKAPGFGDMRINQLQDIAVFTGAQMISEDLGLSLDQSDFSERLLGSCKKATISRDECILMEGGGSAIAVEERVQMIRDMIAAEDHEYNRERLVERLAKLSGGVAVIKVGGA…	0.608	present	present	27.722	27.3608	27.6705	28.6801	28.1029	28.4947	26.234	26.46	25.9497	24.645	23.966	23.6724	29.5205	29.53	30.1757
TB927.1.2990	Pentatricopeptide repeat-containing protein	6e-08	3x	2x	5x	30x	34	41.5	115.95	kinetoplast ribosomal PPR-repeat containing protein 2	MLTPTRRLPKALSPYAQALRHVALRGATAFGPGAKEMELDMLRKGTLPADYRPPVQGRWDDTIERWAYAWQFPAEEEQDDITKSVERNASGMQALLEIGNKLLRSPPSPEPLSGKASKLYPPVGDMSSGNTALLPPNPTYDVLEQDVSELMAEDAVVVASQPRLRAEELSAKYNVPMAYIDDSSEASNASKSLALVMEDVGLEFTEDGLTVVISALSRQGYGTIGRAIFDFASTMGLGPSAEMYKALMKYASRRGDVNESMALIEEMKGNGITPRIGNWHELMYTFYKAKDYPAVSQIVDNMKMYANIEPNEVTFVLQLKALAKDNSQLNSLPEAIQLFDQMENVYGFIASRPHYDAMMFHLSQSPRPEMRLRCEELAHKMELMGIVWNANTYLNLIRS…	0.996	present	present	25.0721	24.6468	24.9128	25.392	24.9178	25.2022	24.4939	24.3592	23.8403	21.7935	21.7015	21.9568	26.7086	26.6349	26.7832
Tb927.7.3100	Unknown	-	3x	2.5x	-	-	7	14	69.706	hypothetical protein, conserved	MTGPTRALFLSSGINLGRLRLAEQFSSMNGWQSKEDPAFDAYVKERRRKENYEAFDQRVERGYAAAAKLHKAEIQNAVKRRLKSSGAKFTAETLREMSSAVTERLAWLRDVWAQIDSDYRSGDSARQETAAQEISAALRGEPNDHMRWVYETKRELRFAGPVGRRAIQEELQAAELPEVLDEEVNRYHDLKLNMMEIEREVKAKYGVAGQQHWAELQAAKDEEYIQKLDEAAEVYKQLLDQSARLDESRRSELQRSYVERVHQAQVRFKAAMELEGQREQLIEAHQAMKEERMRTEREKRRQLLREAAELRAQGKESADVLTALKERQLDANAKRQAEYELKECEDILKRKSEMLDMIAHFKHDVEEREGREMLQRQKSDEERQVNVFGFYEEVGVEDG…	0.176	present	-	21.7334	21.5521	22.0263	22.1199	22.066	22.3096	NaN	20.9013	NaN	NaN	NaN	NaN	23.5024	23.5444	23.1929
Tb927.10.8030	ATP synthase subunit 5	0.0002	3x	2.5x	-	-	7	31.8	28.834	Mitochondrial ATP synthase subunit 5	MFRRLSSSARAVVAARFYTPPEGLKKLYASDFENSKYPLNIVPSDSVLFAKFLYKAAEEKGNFDNILSDFQKIAAAASKLPIFWERTAVVEKIPEFKQLSEPTFFTLVWMQNNGMLELIQEVAEVYETFVNAKQKKAVAKIFVAPGGEKNVEEARRVAEELHKGLKELADYTLVLKTVVDRTIVKGFAVELAGQYVNKAEGQQKQAGRADEVDYTNLPAPKPQKTVWDDNIETEVLRKYLDGLSQYDMEEAKYGV	0.997	present	present	23.2343	22.5009	23.0457	23.1881	22.8849	23.1357	NaN	21.6915	NaN	NaN	NaN	NaN	24.2365	24.7195	24.9977
Tb927.1.740	2-isopropylmalate synthase	1e-17	2.5x	3x	11x	-	21	67.1	48.865	phosphatidylinositol-4-phosphate 5-kinase related	MFVRRLVRLCVSRLPNGVVLQGKLNPRRPDLLLEGSVKMPDGRAYSGVFDEEYGFPLKGSRLEDDGDLYCGEFNTKWQRHGEGEAWLADGTHYKGRFCEDDLVEGTVCIPNGTTETVFVGTLENESFVRGKLTQHDFTYEGEFHNNKPHGRGRLSFTTGAEQEGTFFAGKLHGTNCKMKLDGGFVYVGEFVDGCIRRGQLFAPTYIYDGEFNEHGRAHGEGTQTYLANEPRLLFTGIWDSGALVRGTCSDEYGNPVDWQDNHELQTKVFSEEGGASAVAMNCYSAAKLKDADRLHRDMNTSYAKDAERVSRNSGHYPSKMDLGYEGGIRQEQDAFERASRKCVEDTRRAREAMETKGEDINRLCDNVIGEASIEVNPNMAKMHFIKQEGAQQLAAEHVD…	0.843	present	present	26.1327	25.6315	26.0076	26.197	25.7899	25.8457	24.0414	24.0547	22.9822	NaN	21.5438	19.1938	27.486	27.415	28.278
Tb927.7.4200	Unknown	-	2.5x	2.5x	4x	-	2	6.8	38.736	hypothetical protein, conserved	MWFTSLARSRCGGPTWRLFSATPIVSGCVGEFHSIALYAPVRNEFKTSPDCAASGFKAHSSSAGSSSSSSSSSRFTSAAEEEKMSTPSSGAKVRALQLHNLPRSWMYEEIVEFLHQVAEHAGIEQPSYHSTASCNSDGNEESDSAVPHVTSPFVARLHIPFGRRTGIVYGTPIILITSDSLADYLLRDLTFDPDDYRSRIYFTETKADRWYNGVGGLSAVSEEAAVVAEQQQALSTLELDRYLLAPDLLYDMAKMRQRRLVTRRSKLLLHTFADDESDMKDTHDVEGCDASAGGNAVFGERTEEQNEEEEEDRTRKGGGKAPTLKCAGEYKDLGRGSMHSVPLPAPYVRGRRGA	0.303	present	present	22.3206	21.182	22.051	22.3438	21.3874	21.9665	21.3532	21.6404	21.3046	NaN	NaN	NaN	23.48	23.4859	24.1117
Tb927.8.4250	NADH dehydrogenase (ubiquinone) 1 alpha subcomplex	1e-10	-	2.5x	-	-	8	27.8	47.403	NADH dehydrogenase (ubiquinone) 1 alpha subcomplex subunit, putative	MWFNHRIRQRGLTPVLVNTLQKRLTCSLTRICLCDCKDASGREGVSSSTSGSVPSRMTSQNPPPRPPPTTPAATPGGVQYNTRRESEAVAIEQRRQQQQRATDAQRRGEEPLPEQSESEMARWWPEENQNWSGRMFASPLDKNKKKFDGMFVPEMKEVHGPDKPLELSYAGDNFFLNPDFHMADEVFDETRRFVPPPSFDPAVDEIDDEGFVDGQVMFDIQKAVDEDRRRLEAFGNPLLVEDQVDYLLQPQREGQENIQQRQEFNGFVHWGLLHGAHMIIEENQDYKKAHEFVNRYMRDIDLFQKWLEHPKVRAHIQKKFGVDMHAKFDKLMALVMAMYARSKIQVYEDDPAGALKSLTACMSFINEGADLKKERHRKAIGAVLAARGMVYCKLKSYDR…	0.424	present	present	21.4303	NaN	21.3156	21.5722	20.9454	21.2602	NaN	NaN	NaN	NaN	NaN	NaN	22.9626	22.7615	22.5661
Tb927.11.7218	Mitochondrial edited mRNA stability factor 1 subunit	-	2.5x	2.5x	9x	-	17	25.7	104.09	mitochondrial edited mRNA stability factor 1 subunit	MTSSVTGPPSSFAAAAKVLFDSAKKVGAVKPLGTTSKLYAHQLKKIQSQSRKKGGSLGNVSYNVAEFLEAHRASQVKSSQGPIFHTRCVPLIDIPLKKTKQTGSGMQKTSSNEAPLLNLHKRQPHLAATPDMSKEAVPVGGVAGVGPQVPKLAPPKLDSVLLPKDGEAKRQPWVHHTDTHAADRTSATGGVFLAPERILHGVAPRATVVEEKPLFESPCVTEAKPLSFLDLKARQPMKEVVEVVDRPIKPSVTVPISSGGSSAASTRGGENARTETISVDVWELQRERELEQLRKDQEKAEKERLEARREEEHKTLGDEWVLSRTLATSRPLCVGAVNGALEKLYFSSDWETCFQLFKELVCAPTPPVPSVSKQAVCLMERHLRRVPGARRNELKVALS…	0.000	present	present	22.8725	22.6157	23.0605	22.9728	22.5187	22.945	21.6759	21.025	21.002	NaN	19.9313	20.4334	24.6414	24.2495	23.8466
Tb927.7.5160	dUTPase [Sulfurihydrogenibium azorense]	3e-28	2.5x	2.5x	-	-	5	24	31.943	deoxyuridine triphosphatase, putative	MKNARRVSLSPLILRSLAELQDGLNTVVDKNWRQLRRPGDWSLAITMEAAELLDSYPWKWWKNVKAQPDLQNVKIELTDILHFSLSGAMQVSDENSGAVHKAEAGSNGESGKHWCYFDQPRALPAAGGAEYVACVETPGSSLSAPVSADECDLADFMFFPLSDTNNALASFQNIIRLASLQRFQLVTSAVIAAADDIGFNLVAYYVAKHTLNGIRQMKGYKDGTYVKVQKGVEDNELLHGCISPFSLDDVTNEGNYKTKWDDIMHRVYDAFGTPKEERLNIGHWLKS	0.358	-	present	22.5376	22.4793	22.6602	22.5257	22.7117	22.3809	NaN	20.9525	19.795	NaN	19.4488	19.7108	23.7497	24.0861	23.8417
Tb927.11.16420	tRNA wybutosine-synthesizing protein	1e-12	2x	3.5x	-	-	7	45.8	33.387	Methyltransferase TYW3, putative	MVMRAHLPLLSRASTLAFNQPAPNSTFFGQRRQKILEDLQENKNDKSLAGRVDPQVAPLVQFINEHFSCYVTSSSCSGRVSLFHKGQLSAGCPINPLAEAKVLKADANADMHNRKRGAFGQGALFQSHDPIPNVEEMVTQRLVPVLGSFEEWRSRQLQLEGGLKLMQEKKYFDSLLHETELLELKFEPMIVHVQCETLDDAARLLQCANESGQMESGILSCSRGANEQRKITCCITSSLRVALPLFAQGCWLLGHPKFDSAEWRSLLTNALVHMNVLFGVNEQRRGRFLEKLQKRLL	0.021	present	present	21.8139	22.4182	22.2102	21.6034	21.7847	21.6005	NaN	NaN	NaN	NaN	NaN	NaN	23.4454	23.6717	23.3764
Tb927.11.11680	Dihydrolipoyllysine-residue succinyltransferase component of 2-oxoglutarate dehydrogenase complex, mitochondrial	3e-124	2x	2x	3.5x	4.5x	17	48	41.143	2-oxoglutarate dehydrogenase E2 component, putative	MLRRLATHGLQATCLTSEKLAYRYCLSICVPTIAESISSGKVVGWTKKVGDAVAEDEIICQIESDKLNVDVRAPAAGVITKINFEEGTVVDVGAELSTMKEGEAPAAKAETADKPKQNAPAAAAPPKASPTEAAPKPAPAAAPVTSRGADPRVRSVRISSMRQRIADRLKASQNTCAMLTTFNEIDMTPLIELRNRYKDDFFKKNGVKLGFMSPFVKACAIALQDVPIVNASFGTDCIEYHDYVDISVAVSTPKGLVVPVLRDVQNSNFAQIEKQIADFGERARSNKLTMAEMTGGTFTISNGGVFGSWMGTPIVNPPQSAILGMHATKKKPWVVGNSVVPRDIMAVALTYDHRLIDGSDAVTFLVKVKNLIEDPARIVLDLA	0.804	-	present	27.5864	27.2816	27.1476	27.6957	27.3613	27.3076	27.2276	26.1617	26.6994	26.4232	26.4882	26.134	28.497	28.3393	28.7139
