# Supplementary material for: ZapE/Afg1 interacts with Oxa1 and its depletion causes a multifaceted phenotype
Source: PLoS One. 2020 Jun 24;15(6):e0234918. doi: 10.1371/journal.pone.0234918 (PMC7314023; doi:10.1371/journal.pone.0234918)
Supplement: S3 Table — Reverse BLAST results for each gene are displayed in column D. (XLSX) [file pone.0234918.s007.xlsx]

## Sheet: S3 Reciprocal blast analysis
	Supplementary table S3. List of contaminants detected in NCBI nr database including possible source of origin.
accession number	original species	original taxonomy	reciprocal blast (refseq)	evalue	identity	flanking genes on a contig
CDQ36485.1	[Virgibacillus halodenitrificans]	Firmicutes	gammaproteobacteria (Chromohalobacter)	0.0	99.74	identity > 90%, no need
CJK82623.1	[Streptococcus pneumoniae]	Firmicutes	gammaproteobacteria (Pseudomonas)	0.0	100	identity > 90%, no need
CJK87501.1	[Streptococcus pneumoniae]	Firmicutes	gammaproteobacteria (Pseudomonas)	0.0	100	identity > 90%, no need
CJL10881.1	[Streptococcus pneumoniae]	Firmicutes	gammaproteobacteria (Pseudomonas)	0.0	100	identity > 90%, no need
CQB88354.1	[Chlamydia trachomatis]	Chlamydiae	Fungi (Candida)	0.0	97.42	identity > 90%, no need
GFD73324.1	[Tenacibaculum sp. KUL113]	Bacteroidetes	gammaproteobacteria (Alteromonas)	0.0	100	identity > 90%, no need
GFD80921.1	[Tenacibaculum sp. KUL118]	Bacteroidetes	gammaproteobacteria (Alteromonas)	0.0	100	identity > 90%, no need
GFD91188.1	[Tenacibaculum sp. KUL152]	Bacteroidetes	gammaproteobacteria (Alteromonas)	0.0	82.10	Alteromonas (gammaproteobacteria)
HAW92441.1	[Candidatus Azambacteria bacterium]	Parcubacteria	gammaproteobacteria (Rheinheimera)	4e-179	91.54	identity > 90%, no need
MAH34155.1	[Verrucomicrobiales bacterium]	Verrucomicrobia	betaproteobacteria (Bordetella)	8e-90	39.61	alpha/beta proteobacteria
MBD24902.1	[Candidatus Marinimicrobia bacterium]	Marinimicrobia	alphaproteobacteria	1e-146	57.45	alphaproteobacteria
MBJ13528.1	[Candidatus Marinimicrobia bacterium]	Marinimicrobia	gammaproteobacteria (Piscirickettsia)	2e-104	47.14	alpha/beta proteobacteria
MBR40059.1	[Flavobacteriaceae bacterium]	Bacteroidetes	alphaproteobacteria (Hyphomonas)	3e-103	40.81	alphaproteobacteria
MBV12772.1	[Flavobacteriaceae bacterium]	Bacteroidetes	gammaproteobacteria (Ectothiorhodospira)	3e-109	49.50	alphaproteobacteria
MTI36102.1	[Luteivirga sdotyamensis]	Bacteroidetes	alphaproteobacteria (Roseibium)	0.0	100	identity > 90%, no need
NCA70270.1	[Sphingobacteriia bacterium]	Bacteroidetes	gammaproteobacteria (Thiocapsa)	0.0	73.60	gammaproteobacteria (Thiocapsa)
NCF49358.1	[Bacteroidetes bacterium]	Bacteroidetes	alphaproteobacteria (Puniceispirillum)	2e-92	54.58	2 genes tested, proteobacteria
NET71298.1	[Sphaerospermopsis sp. SIO1G2]	Cyanobacteria	alphaproteobacteria (Rhodospira)	1e-108	44.53	alpha/gamma proteobacteria
OOK71599.1	[Pedobacter himalayensis]	Bacteroidetes	gammaproteobacteria (Enterobacter)	0.0	100	identity > 90%, no need
PCK00510.1	[Zetaproteobacteria bacterium]	Zetaproteobacteria	alphaproteobacteria (Micavibrio)	2e-132	52.01	alphaproteobacteria (Micavibrio)
RYG42374.1	[archaeon]	Archaea	Oomycetes (Phytopthora)	2e-95	44.09	impossible to retrieve contig sequence from NCBI
RYH15027.1	[archaeon]	Archaea	Animalia (Lingula)	2e-81	41.19	impossible to retrieve contig sequence from NCBI
TVP75485.1	[Puniceicoccaceae bacterium]	Verrucomicrobia	Marinimicrobium WP_036187854.1	4e-177	84.86	impossible to retrieve contig sequence from NCBI
TXH23333.1	[Elusimicrobia bacterium]	Elusimicrobia	betaproteobacteria (Dechloromonas)	0.0	81.52	impossible to retrieve contig sequence from NCBI
VDH07728.1	[Clostridioides difficile]	Firmicutes	betaproteobacteria (Bordetella)	0.0	100	identity > 90%, no need
VTQ26272.1	[Streptococcus pneumoniae]	Firmicutes	gammaproteobacteria (Enterobacteriaceae)	0.0	100	identity > 90%, no need
VTS13137.1	[Streptococcus dysgalactiae subsp. equisimilis]	Firmicutes	gammaproteobacteria (Pseudomonas)	0.0	100	identity > 90%, no need
VTS15985.1	[Streptococcus dysgalactiae subsp. equisimilis]	Firmicutes	gammaproteobacteria (Pseudomonas)	0.0	100	identity > 90%, no need
VTS65573.1	[Streptococcus dysgalactiae subsp. equisimilis]	Firmicutes	gammaproteobacteria (Pseudomonas)	0.0	100	identity > 90%, no need
WP_072047066.1	[Mastigocladus laminosus]	Cyanobacteria	alphaproteobacteria (Sphingomonas)	0.0	93.75	identity > 90%, no need
WP_107865405.1	[Agitococcus lubricus]	Firmicutes	gammaproteobacteria (Pseudomonadales)	0.0	81.25	impossible to retrieve contig sequence from NCBI
WP_110150835.1	[Nostoc sp. 3335mG]	Cyanobacteria	alphaproteobacteria (Sphingomonas)	0.0	100	identity > 90%, no need
WP_110151175.1	[Nostoc sp. 3335mG]	Cyanobacteria	alphaproteobacteria (Sphingomonas)	0.0	85.37	impossible to retrieve contig sequence from NCBI
WP_110154742.1	[Nostoc sp. 3335mG]	Cyanobacteria	alphaproteobacteria (Sphingomonas)	0.0	95.41	identity > 90%, no need
WP_111883449.1	[Aerococcus urinae]	Firmicutes	alphaproteobacteria (Parvibaculum)	0.0	79.89	impossible to retrieve contig sequence from NCBI
WP_113728896.1	[Bacillus sp. SRB_336]	Firmicutes	gammaproteobacteria (Rhodanobacter)	0.0	79.89	impossible to retrieve contig sequence from NCBI
WP_125352501.1	[Bacillus sp. 18070]	Firmicutes	gammaproteobacteria (Enterobacteriaceae)	0.0	99.47	identity > 90%, no need
WP_125656150.1	[Bacillus sp. 2B10]	Firmicutes	alphaproteobacteria (Sphingomonas)	0.0	93.19	identity > 90%, no need
WP_146744140.1	[Aerococcus urinae]	Firmicutes	alphaproteobacteria (Rhizobiales)	0.0	81.59	impossible to retrieve contig sequence from NCBI
WP_147954946.1	[[Empedobacter] haloabium]	Bacteroidetes	betaproteobacteria (Massilia)	0.0	99.45	identity > 90%, no need
WP_156261647.1	[Oceanobacillus sp. HTM 045]	Firmicutes	alphaproteobacteria (Rhodobacteraceae)	2e-162	63.97	impossible to retrieve contig sequence from NCBI
WP_159613622.1	[Tenacibaculum sp. KUL118]	Cyanobacteria	gammaproteobacteria (Alteromonas)	0.0	98.98	identity > 90%, no need
WP_159623909.1	[Tenacibaculum sp. KUL152]	Cyanobacteria	gammaproteobacteria (Alteromonas)	0.0	95.62	identity > 90%, no need
WP_159628141.1	[Tenacibaculum sp. KUL152]	Cyanobacteria	gammaproteobacteria (Alteromonas)	0.0	81.54	impossible to retrieve contig sequence from NCBI
WP_159760299.1	[Chryseobacterium sp. 18061]	Cyanobacteria	gammaproteobacteria (Enterobacteriaceae)	0.0	98.14	identity > 90%, no need
WP_161639878.1	[Flavobacterium sp. BBQ-18]	Cyanobacteria	alphaproteobacteria (Brevundimonas)	0.0	99.17	identity > 90%, no need
WP_162546057.1	[Jacksonvillea sp. ISTCYN1]	Cyanobacteria	alphaproteobacteria (Hyphomonas)	0.0	94.40	identity > 90%, no need
WP_162548964.1	[Jacksonvillea sp. ISTCYN1]	Cyanobacteria	alphaproteobacteria (Rhizobiales)	0.0	93.09	identity > 90%, no need
