# Supplementary material for: ZapE/Afg1 interacts with Oxa1 and its depletion causes a multifaceted phenotype
Source: PLoS One. 2020 Jun 24;15(6):e0234918. doi: 10.1371/journal.pone.0234918 (PMC7314023; doi:10.1371/journal.pone.0234918)
Supplement: S4 Table — (XLSX) [file pone.0234918.s008.xlsx]

## Sheet: S4 Plasmids+cell strains
Cell line	Gene	Gene ID	pPOT plasmid PCR template	Plasmid-cloning	Tag	resistance	Tag end
BioID2 cell lines
ZapE1-BioID2-HA	ZapE1		pPOT7-Blast-BioID2	-	BioID2	Blasticidin	C
ZapE2-BioID2-HA	ZapE2		pPOT7-Blast-BioID2	-	BioID2	Blasticidin	C
IscU-BioID2-HA	IscU		pPOT7-Blast-BioID2	-	BioID2	Blasticidin	C
IscU-L-BioID2-HA	IscU		pPOT7-Blast-BioID2	-	BioID2	Blasticidin	C
LigK-β-BioID2-HA	LigK-β		pPOT7-Blast-BioID2	-	BioID2	Blasticidin	C
RNA interference cell lines
DKD	ZapE1		pPOT4-Hyg-V5	-	V5	Hygromycin	C
	ZapE2		pPOT6-G418-10xHA	-	10xHA	G418	C
	ZapE1-RNAi		-	pTrypson_Phleo	-	Phleomycin		RNAi construct co create double RNA loop
	ZapE2-RNAi		-	pTrypson_BLAST	-	Blasticidin		RNAi construct co create double RNA loop
ZapE1 KD	ZapE1		pPOT4-Hyg-V5	-	V5	Hygromycin	C
	ZapE1-RNAi		-	pTrypson_Phleo	-	Phleomycin		RNAi construct co create double RNA loop
ZapE2 KD	ZapE2		pPOT4-Hyg-V5	-	V5	Hygromycin	C
	ZapE2-RNAi		-	pTrypson_Phleo	-	Phleomycin		RNAi construct co create double RNA loop
V5 tag in situ tagging cell lines
ZapE1 V5	ZapE1		pPOT4-Hyg-V5	-	V5	Hygromycin	C
ZapE2 V5	ZapE2		pPOT4-Hyg-V5	-	V5	Hygromycin	C
Tb927.8.4230-V5		Tb927.8.4230	pPOT4-Hyg-V5	-	V5	Hygromycin	C
Tb927.8.6580-V5		Tb927.8.6580	pPOT4-Hyg-V5	-	V5	Hygromycin	C
Tb927.11.9750-V5		Tb927.11.9750	pPOT4-Hyg-V5	-	V5	Hygromycin	C
Tb927.9.8410-V5		Tb927.9.8410	pPOT4-Hyg-V5	-	V5	Hygromycin	C
Tb927.7.1720-V5		Tb927.7.1720	pPOT4-Hyg-V5	-	V5	Hygromycin	C
Tb927.3.4950-V5		Tb927.3.4950	pPOT4-Hyg-V5	-	V5	Hygromycin	C
Tb927.8.4240-V5		Tb927.8.4240	pPOT4-Hyg-V5	-	V5	Hygromycin	C
